# Supplementary material for: A genome-wide association study of plasma concentrations of warfarin enantiomers and metabolites in sub-Saharan black-African patients
Source: Front Pharmacol. 2022 Sep 23;13:967082. doi: 10.3389/fphar.2022.967082 (PMC9537548; doi:10.3389/fphar.2022.967082)
Supplement: Supplementary file 1 [file DataSheet1.zip]

Archive with 2 entries (2 files):
- GWAS_PK_supplementary_text_and_figures.docx
- GWAS_PK_supplementary_tables.xlsx
