# Supplementary material for: A genome-wide association study of plasma concentrations of warfarin enantiomers and metabolites in sub-Saharan black-African patients
Source: Front Pharmacol. 2022 Sep 23;13:967082. doi: 10.3389/fphar.2022.967082 (PMC9537548; doi:10.3389/fphar.2022.967082)
Supplement: Supplementary file 1 [file DataSheet1.zip › GWAS_PK_supplementary_tables.xlsx]

## Sheet:  1
Supplementary Table S1. STrengthening the Reporting Of Pharmacogenetic Studies (STROPS) checklist.
Category	#	Criteria	Page Noa
Title and abstract	1	Provide in the abstract an informative and balanced summary of what was done and what was found.	1–2
Introduction
Background/rationale	2	Explain the scientific background and rationale for the investigation being reported.	2–3
	3	Provide reasons for choosing the genes and SNPs genotyped.	NA
Objectives	4	State specific objectives, including any prespecified hypotheses.	3
	5	State if the study is the first report of a pharmacogenetic association, a replication effort, or both.	3
Methods
Study design	6	Present key elements of study design early in the paper.	3
Setting	7	Describe the setting, locations, and relevant dates, including periods of recruitment, exposure, follow-up, and data collection.	3
Participants	8	Give the eligibility criteria and the sources and methods of selection of participants. For a cohort study, describe methods of follow-up. For a case-control study, state whether true controls or population controls were used. Give the rationale for the choice of cases and controls.	3
	9	Report the drug and regime participants were exposed to and the length of exposure.	3
	10	For a matched case-control study, give matching criteria and the number of controls per case.	NA
	11	Give information on the criteria and methods for selection of subsets of participants from a larger study, when relevant.	3
	12	If other publications report results for the same patient cohort or a subset of the patient cohort, provide information on this patient cohort overlap and references to the relevant publications.	3
	13	Report disease/clinical indication of patients using a standardized ontology when possible.	3
Variables	14	Clearly define all outcomes, potential confounders, and effect modifiers. Give diagnostic criteria, if applicable.	4
	15	Provide justification for choice of outcomes.	4
	16	Clearly define genetic exposures (genetic variants) using a widely used nomenclature system.	4
	17	Report the rs number of each genotyped SNP.	4
	18	Clearly state how haplotypes or star alleles were defined.	NA
	19	If referring to the minor, major, wild-type, mutant, reference, risk or effect allele of a variant, state which allele this is and for which given population/cohort.	NA
Data sources/ measurement	20	For each variable of interest, give sources of data and details of methods of assessment (measurement). Describe comparability of assessment methods if there is more than one group.	4–5
	21	Describe laboratory methods, including source and storage of DNA, genotyping methods and platforms (including the allele calling algorithm used, and its version), error rates, and call rates. State the laboratory/center where genotyping was done. Describe comparability of laboratory methods if there is more than one group. Specify whether genotypes were assigned using all of the data from the stu…	4–5
	22	Describe genotype quality control methods and findings.	1900-01-05
	23	For quantitative outcome variables, specify if any investigation of potential bias resulting from pharmacotherapy was undertaken. If relevant, describe the nature and magnitude of the potential bias, and explain what approach was used to deal with this.	NA
	24	Report how adherence to treatment was assessed, and report the results of the assessment.	Not assessed
Study size	25	Explain how the study size was arrived at, or provide details of the a priori power to detect effect sizes of varying degrees.	5
Quantitative variables	26	Explain how quantitative variables (confounders and effect modifiers) were handled in the analyses. If applicable, describe which groupings were chosen, and why.	6
Statistical methods	27	Address the following:
	(a)	Describe methods used to control for confounding.	6
	(b)	Describe any methods used to examine subgroups and interactions.	NA
	(c)	Explain how missing data were addressed.	6
	(d)	Cohort study—If applicable, explain how loss to follow-up was addressed.	NA
	(e)	Case-control study—If applicable, explain how matching of cases and controls was addressed.	NA
	(f)	Describe any sensitivity analyses.	6
	28	State whether Hardy–Weinberg equilibrium was considered, and if so, how.	5
	29	Describe any methods used for inferring genotypes or haplotypes.	5
	30	Describe any methods used to assess or address population stratification.	5
	31	Describe any methods used to assess and correct for relatedness among subjects.	5, 7
		Report results of assessments for relatedness.
	32	Describe any methods used to address multiple comparisons or to control risk of false positive results due to (a) multiple genetic variants, (b) multiple outcomes, and (c) multiple assumptions regarding mode of inheritance.	6
	33	Describe any methods used to adjust for extent of adherence in the analyses.	NA
Results
Participants	34	Report the numbers of individuals at each stage of the study—e.g., numbers potentially eligible, examined for eligibility, confirmed eligible, included in the study, completing follow-up, and analyzed.	Figure 1
SNPs	35	Report any SNPs that were excluded from analysis, and provide reasons for these exclusions.	7
Descriptive data	36	Give characteristics of study participants (e.g., demographic, clinical, social, ethnicity) and information on potential confounders.	Table 1
	37	Cohort study—Summarize follow-up time, e.g., average and/or total amount.	NA
	38	Where HWE tests have been undertaken, highlight SNPs that deviate from HWE.	7
	39	Where population stratification is assessed, report the results.	7
Outcome data	40	For a cross-sectional study, report all outcomes (phenotypes) investigated for each genotype category.	7–10
	41	If a study includes more than one ethnic group, provide the summary data specified in (40) per ethnic group.	NA
Main results	42	Give unadjusted estimates, and if applicable, confounder-adjusted estimates and their precision (e.g., 95% confidence intervals). Make clear which confounders were adjusted for and why they were included.	7–10
	43	Report category boundaries when continuous variables were categorized.	NA
Other analyses	44	Report other analyses done—e.g., analyses of subgroups and interactions, and sensitivity analyses.	11
	45	If numerous genetic exposures (genetic variants) were examined, summarize results from all analyses undertaken.	7–10
	46	If detailed results are available elsewhere, i.e., in supplementary materials, state how they can be accessed.	7–10
Discussion
Key results	47	Summarise key results with reference to study objectives.	11–12
Limitations	48	Discuss limitations of the study, taking into account sources of potential bias or imprecision. Discuss both direction and magnitude of any potential bias.	12–13
Interpretation	49	Give a cautious overall interpretation of results considering objectives, limitations, multiplicity of analyses, results from similar studies, and other relevant evidence.	11–13
Generalizability	50	Discuss the generalisability (external validity) of the study results.	12
Other information
Study registration	51	State whether the study has been registered. If the study has been registered, provide details of the registry.	3
Ethical approval	52	Report whether ethical approval was obtained for the collection of genetic data.	13
Funding	53	Give the source of funding and the role of the funders for the present study and, if applicable, for the original study on which the present article is based.	13
Databases	54	State whether databases for the analyzed data are or will become publicly available, and if so, how they can be accessed.	13
HWE, Hardy–Weinberg equilibrium; NA, not applicable; rs, reference SNP cluster ID; SNP, single nucleotide polymorphism.
aPage numbers are counted from the first page of the article.

## Sheet: 2
Supplementary Table S2. High-performance liquid chromatography-tandem mass spectrometry validation quality control summary.
Property		QC	R-warfarin	S-warfarin	R-4OH warfarin	S-4OH warfarin	R-6OH warfarin	S-6OH warfarin	R-7OH warfarin	S-7OH warfarin	R-8OH warfarin	S-8OH warfarin	RS-10'OH warfarin
Calibration curve performance	Correlation coefficient (r)a	–	0.9982	0.9984	0.9981	0.9972	0.9939	0.9958	0.998	0.9964	0.9973	0.9982	0.9961
Carryover	Analyte (% LLOQ)	–	0.1143	0.0367	0.3843	1.074	1.0969	1.3137	1.2178	1.0125	0.4406	0.7746	0.8197
	Internal Standard (% IS)	–	0.0041	0.0049	0.0152	0.0429	0.0266	0.0259	0.0266	0.0259	0.0206	0.0267	0.0152
Selectivity	Analyte (% LLOQ)	–	0.0801	0.0562	0.4296	1.0327	1.2493	1.8672	1.1838	1.3289	0.5902	0.654	0.5533
	Internal Standard (% IS)	–	0.0032	0.0047	0.0282	0.0382	0.0348	0.0296	0.0348	0.0296	0.0195	0.0323	0.0335
Dilution integrity (1 in 4 dilution with blank K3-EDTA plasma)	Accuracy (%)b	–	100.911	99.3923	96.3101	94.7575	107.028	99.3724	99.2221	100.857	94.7155	95.5746	98.3679
	Precision, CV (%)	–	1.0243	2.3931	1.2813	0.6715	4.3272	3.9225	2.7105	5.0195	2.0871	1.6063	1.655
IS-normalised matrix effect	Mean (%)b	Low	96.7388	97.8968	97.8294	98.4855	105.1	88.3042	93.8963	97.6542	97.7986	96.6987	101.414
		High	104.706	105.99	97.0354	97.8943	127.614	89.2993	99.1707	102.058	98.4247	96.681	105.882
	Precision, CV (%)	Low	1.885	4.6266	2.7986	3.4733	12.4104	8.6191	5.7716	9.8548	3.7331	5.103	5.5162
		High	7.9836	9.7869	6.4425	2.2552	21.7678	2.2228	8.0751	7.1293	3.4195	2.1779	10.3766
Extraction recovery	Mean (%)b	Low	91.4456	90.6396	83.3613	82.8048	85.0072	89.0033	83.5524	92.257	86.559	86.0772	77.3064
		High	83.7058	83.098	85.8949	86.876	82.4325	89.6033	84.6699	88.4002	84.8955	85.6745	82.1786
	Precision, CV (%)	Low	8.4532	5.5894	6.8981	5.254	9.6977	13.8712	9.7716	12.2687	6.0079	5.26	4.689
		High	2.6753	2.5482	4.3748	4.5784	11.6621	6.3306	6.2467	2.5779	2.3062	4.0952	3.9165
Within run accuracy and precision	Accuracy (%)b	LLOQ	91.538	94.5739	95.7066	101.712	93.1837	92.5572	101.762	97.2473	87.8932	87.8298	93.7945
		Low	103.415	101.868	104.354	103.493	105.859	103.014	106.738	104.968	104.533	104.269	105.892
		Medium	102.356	99.2985	104.009	105.005	99.0229	95.2382	101.412	99.9652	103.275	103.171	107.895
		High	99.3029	100.657	93.8731	95.104	98.4809	99.6407	93.5093	96.3708	95.7007	98.5632	94.0128
	Precision, CV (%)	LLOQ	2.2283	7.6709	11.4181	12.6816	6.9861	11.1633	9.0853	10.9702	8.7402	6.1912	4.8231
		Low	1.9746	2.4911	3.334	8.1693	2.6155	9.9425	4.0867	4.6082	6.6833	2.2894	2.5232
		Medium	2.9156	6.4316	5.7469	4.9573	8.6831	6.6078	1.4905	3.4455	3.2565	1.3348	5.1399
		High	1.4369	2.3366	2.0955	2.4944	2.4147	3.7885	1.4802	2.2926	2.7006	1.3588	2.0147
Between run accuracy and precision	Accuracy (%)b	LLOQ	88.8397	91.8876	96.4102	98.6282	94.9793	91.8678	95.7755	95.685	87.6286	90.4721	91.9067
		Low	102.598	99.9078	105.185	106.313	107.844	99.6876	102.094	103.106	102.236	102.489	107.34
		Medium	102.792	101.595	103.015	103.976	99.1887	99.6779	100.472	102.173	101.983	103.368	106.214
		High	99.4404	100.043	96.1475	95.8941	100.786	98.6372	94.6606	98.6222	97.1914	97.9578	96.954
	Precision, CV (%)	LLOQ	4.7505	6.5144	8.714	10.2654	9.0154	9.7989	10.084	10.1283	5.864	8.7149	7.4594
		Low	3.5199	3.7725	3.5937	5.8386	4.0204	7.8454	5.1479	4.8629	6.0995	2.8756	3.3931
		Medium	2.315	3.9597	4.0831	4.4204	7.0129	5.4067	4.7038	3.5482	5.2117	4.9768	3.7975
		High	2.9976	2.3719	3.2927	3.6186	6.9283	5.9388	4.5032	5.2474	3.8383	2.6587	3.9594
Plasma benchtop stability at room temperature for 9h (% of nominal concentration)	Accuracy (%)b	Low	97.2198	95.1858	106.725	107.447	103.914	92.279	98.057	106.522	104.89	101.59	104.993
		High	101.853	103.082	102.142	103.169	101.162	95.7411	98.8196	99.0121	99.0353	105.498	96.8058
	Precision, CV (%)	Low	1.2233	2.6894	5.2064	4.3206	98.3333	3.2459	2.8101	4.7487	6.2595	8.0442	3.3775
		High	1.1867	1.1738	2.0825	2.0235	8.5029	0.9916	2.5649	1.1665	1.2822	3.6547	1.9624
Plasma stability at fridge temperature for 24h (% of nominal concentration)	Accuracy (%)b	Low	98.8044	96.9284	111.351	105.642	104.936	100.035	100.83	103.845	101.553	101.124	111.537
		High	99.052	99.7474	99.7482	98.9105	101.843	95.8385	98.1215	98.8024	98.2016	100.728	98.1601
	Precision, CV (%)	Low	1.8174	1.929	1.5518	4.809	7.6753	7.852	2.7994	8.535	3.1842	2.901	3.6576
		High	1.2028	1.2042	2.3119	1.7333	9.651	2.6356	4.2356	3.7267	1.5859	4.4188	1.4809
Plasma stability after five freeze-thaw cycles at -80°C (% of nominal concentration)	Accuracy (%)b	Low	105.339	102.919	104.479	107.078	108.317	98.15	106.203	103.471	105.928	100.332	104.869
		High	98.8994	99.8203	94.9505	92.8412	101.893	96.4978	95.3745	98.9092	94.5453	98.6048	94.8171
	Precision, CV (%)	Low	2.0067	1.749	3.5456	2.6363	4.3658	6.9001	6.5805	6.7647	4.3848	2.2994	3.927
		High	0.773	0.9336	1.5302	2.6151	5.1358	2.2851	1.678	2.5242	1.1152	5.0102	1.9786
Autosampler stability at 4°C for 30h (% of nominal concentration)	Accuracy (%)b	Low	103.829	104.094	100.087	102.092	102.023	104.424	105.032	105.419	101.876	101.896	102.283
		High	98.4442	100.317	94.1088	93.7424	97.5463	94.5922	96.8998	99.6658	94.7322	98.4271	96.1758
	Precision, CV (%)	Low	0.7367	1.0754	6.3568	8.1671	8.6425	5.9899	7.1034	3.0381	4.8712	8.1477	4.7626
		High	0.8589	1.0596	1.4008	2.8753	7.8087	3.0376	3.9387	1.2108	1.886	3.5633	1.0573
aAverage of 3 independent runs.
bAccuracy is represented as % of nominal concentration.
Abbreviations: CV = coefficient of variation; IS = internal standard; LLOQ = lower limit of quantification; QC = quality control.

## Sheet: 3
Supplementary Table S3. Acquisition method.
Time (min)	% Mobile Phase B (Methanol 0.1% formic acid)	Method
0.0-6.0	70	Isocratic
6.0-6.5	70-75	Gradient
6.5-7.5	75	Isocratic
7.5-8.0	75-70	Gradient
8.0-13.0	70	Isocratic

## Sheet: 4
Supplementary Table S4. Participant included and excluded in each analysis.a
Variables	Frequency (%)b or median (IQR)
	Included	Excluded
S-warfarin	n = 531	n = 17
Country of recruitment
South Africa	279 (52.54%)	8 (47.06%)
Uganda	252 (47.46%)	9 (52.94%)
Age (years)	45.63 (34.99-57.01)	42.52 (31.28-53.42)
Sex
Female	376 (70.81%)	14 (82.35%)
Male	155 (29.19%)	3 (17.65%)
Weight (kg)	72 (60-87)	72 (69-82)
INR Target range
2.0–3.0	344 (64.78%)	13 (76.47%)
2.5–3.5	187 (35.22%)	4 (23.53%)
HIV status
Negative	413 (77.78%)	15 (88.24%)
Positive	96 (18.08%)	1 (5.88%)
Unknown	22 (4.14%)	1 (5.88%)
Efavirenz
Yes	65 (12.24%)	0 (0%)
No	466 (87.76%)	17 (100%)
Simvastatin/Amiodarone
Yes	50 (9.42%)	1 (5.88%)
No	481 (90.58%)	16 (94.12%)
Weekly stable dose (mg)	35 (30-50)	35 (32.5-52.5)
R-warfarin	n = 530	n = 18
Country of recruitment
South Africa	278 (52.45%)	9 (50%)
Uganda	252 (47.55%)	9 (50%)
Age (years)	45.88 (34.97-57.01)	37.5 (31.63-51.85)
Sex
Female	375 (70.75%)	15 (83.33%)
Male	155 (29.25%)	3 (16.67%)
Weight (kg)	72 (60-87)	72.9 (69-81)
INR Target range
2.0–3.0	345 (65.09%)	12 (66.67%)
2.5–3.5	185 (34.91%)	6 (33.33%)
HIV status
Negative	415 (78.3%)	13 (72.22%)
Positive	93 (17.55%)	4 (22.22%)
Unknown	22 (4.15%)	1 (5.56%)
Efavirenz
Yes	63 (11.89%)	2 (11.11%)
No	467 (88.11%)	16 (88.89%)
Simvastatin/Amiodarone
Yes	50 (9.43%)	1 (5.56%)
No	480 (90.57%)	17 (94.44%)
Weekly stable dose (mg)	35 (30-50)	37.5 (35-88.75)
RS-warfarin	n = 524	n = 24
Country of recruitment
South Africa	275 (52.48%)	12 (50%)
Uganda	249 (47.52%)	12 (50%)
Age (years)	46 (35-57.35)	35 (31.21-51.5)
Sex
Female	371 (70.8%)	19 (79.17%)
Male	153 (29.2%)	5 (20.83%)
Weight (kg)	72 (60-87)	72.9 (68-81.25)
INR Target range
2.0–3.0	340 (64.89%)	17 (70.83%)
2.5–3.5	184 (35.11%)	7 (29.17%)
HIV status
Negative	409 (78.05%)	19 (79.17%)
Positive	93 (17.75%)	4 (16.67%)
Unknown	22 (4.2%)	1 (4.17%)
Efavirenz
Yes	63 (12.02%)	2 (8.33%)
No	461 (87.98%)	22 (91.67%)
Simvastatin/Amiodarone
Yes	50 (9.54%)	1 (4.17%)
No	474 (90.46%)	23 (95.83%)
Weekly stable dose (mg)	35 (30-50)	35 (32.5-60.63)
S-6OH-warfarin	n = 260	n = 288
Country of recruitment
South Africa	157 (60.38%)	130 (45.14%)
Uganda	103 (39.62%)	158 (54.86%)
Age (years)	48 (36-61.4)	44 (33.39-53.59)
Sex
Female	199 (76.54%)	191 (66.32%)
Male	61 (23.46%)	97 (33.68%)
Weight (kg)	72 (59-90.25)	72 (61-85)
INR Target range
2.0–3.0	157 (60.38%)	200 (69.44%)
2.5–3.5	103 (39.62%)	88 (30.56%)
HIV status
Negative	211 (81.15%)	217 (75.35%)
Positive	33 (12.69%)	64 (22.22%)
Unknown	16 (6.15%)	7 (2.43%)
Efavirenz
Yes	16 (6.15%)	49 (17.01%)
No	244 (93.85%)	239 (82.99%)
Simvastatin/Amiodarone
Yes	27 (10.38%)	24 (8.33%)
No	233 (89.62%)	264 (91.67%)
Weekly stable dose (mg)	40 (35-55)	35 (27.5-42.5)
R-6OH-warfarin	n = 377	n = 171
Country of recruitment
South Africa	232 (61.54%)	55 (32.16%)
Uganda	145 (38.46%)	116 (67.84%)
Age (years)	46 (35-59)	44.95 (33.48-53.81)
Sex
Female	268 (71.09%)	122 (71.35%)
Male	109 (28.91%)	49 (28.65%)
Weight (kg)	73 (61-90)	71 (58-80)
INR Target range
2.0–3.0	234 (62.07%)	123 (71.93%)
2.5–3.5	143 (37.93%)	48 (28.07%)
HIV status
Negative	304 (80.64%)	124 (72.51%)
Positive	55 (14.59%)	42 (24.56%)
Unknown	18 (4.77%)	5 (2.92%)
Efavirenz
Yes	31 (8.22%)	34 (19.88%)
No	346 (91.78%)	137 (80.12%)
Simvastatin/Amiodarone
Yes	43 (11.41%)	8 (4.68%)
No	334 (88.59%)	163 (95.32%)
Weekly stable dose (mg)	40 (32.5-52.5)	35 (27.5-40)
RS-6OH-warfarin	n = 233	n = 315
Country of recruitment
South Africa	149 (63.95%)	138 (43.81%)
Uganda	84 (36.05%)	177 (56.19%)
Age (years)	48 (37-61)	44.41 (33.23-54)
Sex
Female	175 (75.11%)	215 (68.25%)
Male	58 (24.89%)	100 (31.75%)
Weight (kg)	73 (59.6-91)	71.3 (60-84)
INR Target range
2.0–3.0	133 (57.08%)	224 (71.11%)
2.5–3.5	100 (42.92%)	91 (28.89%)
HIV status
Negative	190 (81.55%)	238 (75.56%)
Positive	28 (12.02%)	69 (21.9%)
Unknown	15 (6.44%)	8 (2.54%)
Efavirenz
Yes	12 (5.15%)	53 (16.83%)
No	221 (94.85%)	262 (83.17%)
Simvastatin/Amiodarone
Yes	27 (11.59%)	24 (7.62%)
No	206 (88.41%)	291 (92.38%)
Weekly stable dose (mg)	40 (35-55)	35 (27.5-42.5)
S-7OH-warfarin	n = 514	n = 34
Country of recruitment
South Africa	267 (51.95%)	20 (58.82%)
Uganda	247 (48.05%)	14 (41.18%)
Age (years)	45.44 (34.25-56.88)	47.69 (35.75-58.67)
Sex
Female	361 (70.23%)	29 (85.29%)
Male	153 (29.77%)	5 (14.71%)
Weight (kg)	72 (60-86.78)	73.9 (63.5-91.5)
INR Target range
2.0–3.0	328 (63.81%)	29 (85.29%)
2.5–3.5	186 (36.19%)	5 (14.71%)
HIV status
Negative	403 (78.4%)	25 (73.53%)
Positive	89 (17.32%)	8 (23.53%)
Unknown	22 (4.28%)	1 (2.94%)
Efavirenz
Yes	59 (11.48%)	6 (17.65%)
No	455 (88.52%)	28 (82.35%)
Simvastatin/Amiodarone
Yes	48 (9.34%)	3 (8.82%)
No	466 (90.66%)	31 (91.18%)
Weekly stable dose (mg)	35 (30.25-50)	35 (26.25-51.25)
RS-10-hydroxywarfarin	n = 492	n = 56
Country of recruitment
South Africa	261 (53.05%)	26 (46.43%)
Uganda	231 (46.95%)	30 (53.57%)
Age (years)	45.62 (34.98-57.73)	45.61 (33.2-53.47)
Sex
Female	354 (71.95%)	36 (64.29%)
Male	138 (28.05%)	20 (35.71%)
Weight (kg)	72 (59.48-86)	71.5 (62-93.25)
INR Target range
2.0–3.0	312 (63.41%)	45 (80.36%)
2.5–3.5	180 (36.59%)	11 (19.64%)
HIV status
Negative	385 (78.25%)	43 (76.79%)
Positive	84 (17.07%)	13 (23.21%)
Unknown	23 (4.67%)	0 (0%)
Efavirenz
Yes	63 (12.8%)	2 (3.57%)
No	429 (87.2%)	54 (96.43%)
Simvastatin/Amiodarone
Yes	45 (9.15%)	6 (10.71%)
No	447 (90.85%)	50 (89.29%)
Weekly stable dose (mg)	35 (32.5-50)	35 (25-45)
S-warfarin/R-warfarin	n = 524	n = 24
Country of recruitment
South Africa	275 (52.48%)	12 (50%)
Uganda	249 (47.52%)	12 (50%)
Age (years)	46 (35-57.35)	35 (31.21-51.5)
Sex
Female	371 (70.8%)	19 (79.17%)
Male	153 (29.2%)	5 (20.83%)
Weight (kg)	72 (60-87)	72.9 (68-81.25)
INR Target range
2.0–3.0	340 (64.89%)	17 (70.83%)
2.5–3.5	184 (35.11%)	7 (29.17%)
HIV status
Negative	409 (78.05%)	19 (79.17%)
Positive	93 (17.75%)	4 (16.67%)
Unknown	22 (4.2%)	1 (4.17%)
Efavirenz
Yes	63 (12.02%)	2 (8.33%)
No	461 (87.98%)	22 (91.67%)
Simvastatin/Amiodarone
Yes	50 (9.54%)	1 (4.17%)
No	474 (90.46%)	23 (95.83%)
Weekly stable dose (mg)	35 (30-50)	35 (32.5-60.63)
S-6OH-warfarin/S-warfarin	n = 258	n = 290
Country of recruitment
South Africa	156 (60.47%)	131 (45.17%)
Uganda	102 (39.53%)	159 (54.83%)
Age (years)	48 (36.12-61.8)	44 (33.17-53.54)
Sex
Female	197 (76.36%)	193 (66.55%)
Male	61 (23.64%)	97 (33.45%)
Weight (kg)	72 (59-90.75)	72 (61-84.75)
INR Target range
2.0–3.0	157 (60.85%)	200 (68.97%)
2.5–3.5	101 (39.15%)	90 (31.03%)
HIV status
Negative	210 (81.4%)	218 (75.17%)
Positive	33 (12.79%)	64 (22.07%)
Unknown	15 (5.81%)	8 (2.76%)
Efavirenz
Yes	16 (6.2%)	49 (16.9%)
No	242 (93.8%)	241 (83.1%)
Simvastatin/Amiodarone
Yes	27 (10.47%)	24 (8.28%)
No	231 (89.53%)	266 (91.72%)
Weekly stable dose (mg)	40 (35-52.5)	35 (27.5-42.5)
R-6OH-warfarin/R-warfarin	n = 369	n = 179
Country of recruitment
South Africa	228 (61.79%)	59 (32.96%)
Uganda	141 (38.21%)	120 (67.04%)
Age (years)	47 (35.5-59)	44.49 (33-53.3)
Sex
Female	261 (70.73%)	129 (72.07%)
Male	108 (29.27%)	50 (27.93%)
Weight (kg)	73 (61-91)	71 (58-79.75)
INR Target range
2.0–3.0	231 (62.6%)	126 (70.39%)
2.5–3.5	138 (37.4%)	53 (29.61%)
HIV status
Negative	299 (81.03%)	129 (72.07%)
Positive	53 (14.36%)	44 (24.58%)
Unknown	17 (4.61%)	6 (3.35%)
Efavirenz
Yes	30 (8.13%)	35 (19.55%)
No	339 (91.87%)	144 (80.45%)
Simvastatin/Amiodarone
Yes	43 (11.65%)	8 (4.47%)
No	326 (88.35%)	171 (95.53%)
Weekly stable dose (mg)	40 (32.5-52.5)	35 (27.5-40)
S-7OH-warfarin/S-warfarin	n = 510	n = 38
Country of recruitment
South Africa	265 (51.96%)	22 (57.89%)
Uganda	245 (48.04%)	16 (42.11%)
Age (years)	45.44 (34.44-57)	47.69 (35-57.49)
Sex
Female	359 (70.39%)	31 (81.58%)
Male	151 (29.61%)	7 (18.42%)
Weight (kg)	72 (60-86.78)	72.9 (63.5-91.5)
INR Target range
2.0–3.0	326 (63.92%)	31 (81.58%)
2.5–3.5	184 (36.08%)	7 (18.42%)
HIV status
Negative	399 (78.24%)	29 (76.32%)
Positive	89 (17.45%)	8 (21.05%)
Unknown	22 (4.31%)	1 (2.63%)
Efavirenz
Yes	59 (11.57%)	6 (15.79%)
No	451 (88.43%)	32 (84.21%)
Simvastatin/Amiodarone
Yes	48 (9.41%)	3 (7.89%)
No	462 (90.59%)	35 (92.11%)
Weekly stable dose (mg)	35 (30.25-50)	35 (26.25-51.25)
RS-10hydroxywarfarin/RS-warfarin	n = 481	n = 67
Country of recruitment
South Africa	256 (53.22%)	31 (46.27%)
Uganda	225 (46.78%)	36 (53.73%)
Age (years)	46 (35-58.66)	43 (31.92-52.5)
Sex
Female	345 (71.73%)	45 (67.16%)
Male	136 (28.27%)	22 (32.84%)
Weight (kg)	72 (59.1-86)	72 (62-91.5)
INR Target range
2.0–3.0	305 (63.41%)	52 (77.61%)
2.5–3.5	176 (36.59%)	15 (22.39%)
HIV status
Negative	377 (78.38%)	51 (76.12%)
Positive	82 (17.05%)	15 (22.39%)
Unknown	22 (4.57%)	1 (1.49%)
Efavirenz
Yes	62 (12.89%)	3 (4.48%)
No	419 (87.11%)	64 (95.52%)
Simvastatin/Amiodarone
Yes	45 (9.36%)	6 (8.96%)
No	436 (90.64%)	61 (91.04%)
Weekly stable dose (mg)	35 (31-50)	35 (28.75-50)
aFor the dataset used during analysis i.e. in which weight (missing from 11 participants) was imputed.
bPercentages computed vertically.

## Sheet: 5
Supplementary Table S5. P-values for widely-known SNPsa.
#	rsID (reference/ alternative alleles)	Common name	Chr	Positionb	All passing quality control (N = 548)				S-warfarin (N = 531)			R-warfarin (N = 530)			RS-warfarin (N = 524)			S-6OH-warfarin (N = 260)			R-6OH-warfarin (N = 377)			RS-6OH-warfarin (N = 233)			S-7OH-warfarin (N = 514)			RS-10-hydroxywarfarin (N = 492)			R-6OH-warfarin/R-warfarin (N = 369)			RS-10hydroxywarfarin/RS-warfarin (N = 481)
					MAFc	AvgCall	Rsq	Genotyped	MAF	Betad (SE)	P-value	MAF	Beta (SE)	P-value	MAF	Beta (SE)	P-value	MAF	Beta (SE)	P-value	MAF	Beta (SE)	P-value	MAF	Beta (SE)	P-value	MAF	Beta (SE)	P-value	MAF	Beta (SE)	P-value	MAF	Beta (SE)	P-value	MAF	Beta (SE)	P-value
1	rs12777823 (G/A)	NA	10	96405502	0.28284	1	0.99998	Genotyped	0.28154	0.1581 (0.06717)	0.019	0.27736	-0.08285 (0.06404)	0.196	0.27863	-0.01055 (0.06577)	0.873	0.24808	-0.00356 (0.10713)	0.973	0.26923	0.02473 (0.07422)	0.739	0.24893	0.01413 (0.10317)	0.891	0.27821	-0.18733 (0.06362)	0.00339	0.28862	0.04577 (0.0611)	0.454	0.26694	0.09376 (0.06997)	0.181	0.2869	0.06015 (0.05549)	0.279
2	rs9332131 (GA/G)	CYP2C9*6	10	96709038	0.01005	0.99995	0.99542	Imputed	0.01036	0.44544 (0.30217)	0.141	0.01038	0.68609 (0.28502)	0.0164	0.0105	0.67812 (0.29114)	0.0202	0.01154	0.84771 (0.41717)	0.0432	0.01326	0.34578 (0.29147)	0.236	0.01288	0.27537 (0.39044)	0.481	0.00973	0.12666 (0.29451)	0.667	0.01118	0.04898 (0.26561)	0.854	0.01355	-0.16842 (0.27446)	0.54	0.01143	-0.33385 (0.23829)	0.162
3	rs7900194 (G/A)	CYP2C9*8	10	96702066	0.0703	0.99994	0.9991	Imputed	0.06968	0.30747 (0.11642)	0.00851	0.06981	-0.23022 (0.11047)	0.0377	0.07061	-0.0681 (0.11331)	0.548	0.05385	-0.06152 (0.19735)	0.756	0.07162	-0.20749 (0.12272)	0.0917	0.0515	-0.12589 (0.19571)	0.521	0.07101	-0.21651 (0.10921)	0.048	0.07012	-0.15979 (0.10566)	0.131	0.07317	0.06661 (0.11599)	0.566	0.07173	-0.07291 (0.09528)	0.445
4	rs2256871 (A/G)	CYP2C9*9	10	96708974	0.16671	0.99935	0.99696	Genotyped	0.16667	0.24485 (0.07782)	0.00175	0.16793	-0.08126 (0.0742)	0.274	0.16794	0.03131 (0.07615)	0.681	0.16154	-0.28792 (0.12194)	0.019	0.17374	-0.06884 (0.08349)	0.41	0.15665	-0.03634 (0.1224)	0.767	0.17315	-0.02893 (0.07297)	0.692	0.15854	-0.12965 (0.07358)	0.0787	0.17344	0.03153 (0.0798)	0.693	0.15697	-0.18636 (0.06701)	0.00564
5	rs28371685 (C/T)	CYP2C9*11	10	96740981	0.02253	0.99901	0.96852	Genotyped	0.0226	0.08394 (0.20557)	0.683	0.0217	-0.55311 (0.19752)	0.0053	0.02195	-0.30675 (0.20279)	0.131	0.00962	-0.59716 (0.45059)	0.186	0.01724	0.00412 (0.25397)	0.987	0.01073	-0.06885 (0.41828)	0.869	0.0214	-0.59494 (0.19822)	0.00282	0.01829	-0.14704 (0.20682)	0.477	0.01762	0.48759 (0.23737)	0.0407	0.01767	0.03227 (0.19157)	0.866
6	rs7294 (G/A)	VKORC1 3730G>A	16	31102321	0.48453	0.99993	0.99972	Genotyped	0.48399	0.01435 (0.06395)	0.823	0.48302	0.00071 (0.06084)	0.991	0.48282	0.01014 (0.06248)	0.871	0.44039	-0.04002 (0.0926)	0.666	0.46021	-0.00667 (0.06748)	0.921	0.43133	-0.02535 (0.08942)	0.777	0.48346	-0.04313 (0.06037)	0.475	0.48781	0.009 (0.05782)	0.876	0.45935	-0.07754 (0.06452)	0.23	0.48649	0.00994 (0.053)	0.851
7	rs2359612 (C/T)	VKORC1 2255C>T	16	31103796	0.22619	0.99988	0.99932	Genotyped	0.22222	0.04528 (0.07367)	0.539	0.22359	0.14377 (0.0694)	0.0388	0.22233	0.11653 (0.07144)	0.103	0.24039	-0.06 (0.10167)	0.556	0.24271	-0.05972 (0.07715)	0.439	0.24249	-0.15271 (0.09832)	0.122	0.22568	0.00064 (0.06862)	0.993	0.2124	0.02993 (0.06922)	0.666	0.24119	-0.19364 (0.07312)	0.00846	0.21206	-0.00132 (0.06328)	0.983
8	rs8050894 (G/C)	VKORC1 1542G>C	16	31104509	0.20048	0.99832	0.99103	Imputed	0.20151	-0.21352 (0.075)	0.00459	0.20283	-0.02041 (0.07152)	0.775	0.2042	-0.12917 (0.07308)	0.0777	0.19423	0.00784 (0.11641)	0.946	0.2122	-0.12144 (0.08004)	0.13	0.19957	-0.12972 (0.11151)	0.246	0.20234	-0.01785 (0.07207)	0.805	0.20427	-0.03482 (0.06817)	0.61	0.21545	0.00139 (0.07595)	0.985	0.2079	0.05914 (0.06161)	0.338
9	rs9934438 (C/T)	VKORC1 1173C>T	16	31104878	0.05386	0.99997	0.99949	Genotyped	0.05273	-0.43778 (0.13869)	0.00169	0.05377	-0.3159 (0.1306)	0.0159	0.05344	-0.41957 (0.13413)	0.00186	0.05	0.17117 (0.20897)	0.414	0.0557	-0.04116 (0.15061)	0.785	0.0515	0.05356 (0.2032)	0.792	0.0535	-0.02324 (0.1311)	0.859	0.05183	-0.11843 (0.12851)	0.357	0.05556	0.18217 (0.14316)	0.204	0.05198	0.09536 (0.1167)	0.414
10	rs2884737 (T/G)	VKORC1 497T>G	16	31105554	0.01914	0.99997	0.99825	Genotyped	0.01883	-0.59714 (0.2233)	0.00773	0.01887	-0.22474 (0.21254)	0.291	0.01908	-0.47595 (0.21632)	0.0282	0.02115	0.25954 (0.30772)	0.4	0.01724	0.1663 (0.25459)	0.514	0.02361	0.12287 (0.28599)	0.668	0.01848	0.09099 (0.21319)	0.67	0.02033	0.05334 (0.19688)	0.787	0.01626	0.08679 (0.24939)	0.728	0.01975	0.25284 (0.18101)	0.163
11	rs9923231 (G/A)	VKORC1 -1639G>A	16	31107689	0.05294	0.99998	0.99969	Genotyped	0.05179	-0.43269 (0.13978)	0.00207	0.05283	-0.31022 (0.13161)	0.0188	0.05248	-0.41366 (0.13519)	0.00233	0.04808	0.22593 (0.21276)	0.289	0.05438	-0.04265 (0.15196)	0.779	0.04936	0.07945 (0.20731)	0.702	0.05253	-0.01648 (0.13203)	0.901	0.05081	-0.09626 (0.12959)	0.458	0.0542	0.17134 (0.14453)	0.237	0.05094	0.10846 (0.11766)	0.357
12	rs2108622 (C/T)	CYP4F2*3	19	15990431	0.06622	0.99945	0.99426	Genotyped	0.06403	0.23929 (0.12798)	0.0621	0.06509	0.00975 (0.11904)	0.935	0.06298	0.1974 (0.12526)	0.116	0.05769	-0.00465 (0.19873)	0.981	0.04907	-0.01998 (0.1597)	0.901	0.05365	0.08348 (0.20056)	0.678	0.06615	0.06469 (0.11987)	0.59	0.06402	0.01567 (0.11407)	0.891	0.04743	-0.05083 (0.15349)	0.741	0.06133	-0.1048 (0.10687)	0.327
aThe SNP rs1799853 (CYP2C9*2) was not in the Illumina Infinium H3Africa Consortium Array v2 panel and could not be successfully imputed (R2 = 22.3%), while SNPs rs1057910 (CYP2C9*3) and rs28371686 (CYP2C9*5) did not pass the MAF threshold post imputation (respective MAFs 0.009 and 0.007 in the 548 participants passing quality control procedures).
bHuman assesmbly GRCh37 (hg19).
cThe 1000 Genomes Project Phase III African MAFs for these SNPs are 0.251 (rs12777823), 0.008 (rs9332131), 0.053 (rs7900194), 0.082 (rs2256871), 0.024 (rs28371685), 0.454 (rs7294), 0.179 (rs2359612), 0.256 (rs8050894), 0.054 (rs9934438), 0.009 (rs2884737), 0.054 (rs9923231), and 0.082 (rs2108622).
dCoefficient of the alternative allele relative to the reference allele.
Abbreviations: 1000 G = 1000 Genomes Project Phase III; AvgCall = average genotype call rate; Chr = chromosome; MAF = minor allele frequency; NA = not applicable; OH = hydroxyl; rsID = reference SNP cluster ID; Rsq = R-squared, SE = standard error; SNP = single nucleotide polymorphism.

## Sheet: 6
Supplementary Table S6. SNPs above the nominal significance (p < 1 × 10-5) threshold (S-warfarin, N = 531).
#	rsID	Chr	Positiona	Geneb	Functional Consequenceb	Allele A	Allele B	Average call	R-squared	Genotyped	MAF	Betac (SE)	P-value
1	rs16843689	2	141013549	LRP1B	intron variant	G	A	0.9824	0.60026	Imputed	0.03107	-0.94349 (0.17371)	8.64e-08
2	22:41455039:ATT:A	22	41455039	NA	NA	ATT	A	0.99894	0.93537	Imputed	0.01224	-1.51491 (0.2791)	8.81e-08
3	rs6477638	9	111095143	LOC105376214	intron variant	G	A	0.99745	0.99136	Imputed	0.39736	-0.31878 (0.05982)	1.48e-07
4	rs115806149	7	124362280	NA	NA	C	T	0.99591	0.80379	Imputed	0.01601	-1.2491 (0.2377)	2.17e-07
5	rs8028714	15	40318388	EIF2AK4	intron variant	G	C	0.99103	0.9291	Imputed	0.08851	-0.525 (0.10026)	2.39e-07
6	rs16912936	9	111097705	LOC105376214	intron variant	C	T	0.99981	0.99933	Genotyped	0.39642	-0.31249 (0.06004)	2.81e-07
7	rs185102592	6	137256913	NA	NA	G	A	0.99905	0.93761	Imputed	0.01318	-1.36223 (0.26232)	2.99e-07
8	rs146799744	22	41448547	NA	NA	C	T	0.99992	0.99257	Imputed	0.0113	-1.50125 (0.2914)	3.68e-07
9	22:41449078:C:CA	22	41449078	NA	NA	C	CA	0.99992	0.99257	Imputed	0.0113	-1.50125 (0.2914)	3.68e-07
10	rs534056334	22	41449079	NA	NA	C	A	0.99992	0.99257	Imputed	0.0113	-1.50125 (0.2914)	3.68e-07
11	rs192715481	22	41449564	NA	NA	C	A	0.99992	0.99257	Imputed	0.0113	-1.50125 (0.2914)	3.68e-07
12	rs7031855	9	111098115	LOC105376214	intron variant	G	A	0.99991	0.99964	Genotyped	0.39736	-0.30944 (0.06016)	3.83e-07
13	rs189102762	10	94559276	NA	NA	A	G	0.99799	0.94632	Imputed	0.03107	-0.88775 (0.17283)	3.98e-07
14	rs2034979	8	9219523	LOC105379231	2KB upstream variant, upstream transcript variant	A	G	0.98348	0.91409	Imputed	0.16384	0.395 (0.07758)	4.99e-07
15	rs12547175	8	9219650	LOC105379231	2KB upstream variant, upstream transcript variant	G	C	0.98348	0.9141	Imputed	0.16384	0.395 (0.07758)	4.99e-07
16	rs567242417	22	41482487	NA	NA	C	G	0.9986	0.92788	Imputed	0.0113	-1.45896 (0.28823)	5.79e-07
17	rs566001438	22	41482568	NA	NA	C	T	0.9986	0.92788	Imputed	0.0113	-1.45896 (0.28823)	5.79e-07
18	8:9179298:G:T	8	9179298	NA	NA	G	T	0.9915	0.9638	Imputed	0.24388	0.33584 (0.06656)	6.29e-07
19	rs6984305	8	9178268	NA	NA	A	T	0.99288	0.96472	Imputed	0.20998	0.36194 (0.0718)	6.43e-07
20	rs185676245	22	41426243	NA	NA	C	A	0.99983	0.98422	Imputed	0.01036	-1.52927 (0.30346)	6.48e-07
21	rs192111948	22	41442751	NA	NA	G	A	0.99993	0.99363	Imputed	0.01036	-1.52927 (0.30346)	6.48e-07
22	rs543167826	22	41442918	NA	NA	G	C	0.99993	0.99363	Imputed	0.01036	-1.52927 (0.30346)	6.48e-07
23	rs575202150	22	41446206	NA	NA	C	A	0.99994	0.99368	Imputed	0.01036	-1.52927 (0.30346)	6.48e-07
24	rs188907650	22	41452130	NA	NA	G	A	0.99995	0.9952	Imputed	0.01036	-1.52927 (0.30346)	6.48e-07
25	22:41454801:G:GTA	22	41454801	NA	NA	G	GTA	0.99991	0.99131	Imputed	0.01036	-1.52927 (0.30346)	6.48e-07
26	rs541896708	22	41456636	NA	NA	G	A	0.99997	0.99683	Imputed	0.01036	-1.52927 (0.30346)	6.48e-07
27	rs183956792	22	41463241	NA	NA	G	C	0.99997	0.99673	Imputed	0.01036	-1.52927 (0.30346)	6.48e-07
28	rs188968581	22	41467164	NA	NA	G	A	0.99919	0.95324	Imputed	0.01036	-1.52927 (0.30346)	6.48e-07
29	rs193086465	22	41467438	NA	NA	T	G	0.99919	0.95324	Imputed	0.01036	-1.52927 (0.30346)	6.48e-07
30	rs541410243	22	41467859	NA	NA	G	A	0.99919	0.95324	Imputed	0.01036	-1.52927 (0.30346)	6.48e-07
31	rs12591035	15	23904754	NA	NA	G	A	0.97941	0.87983	Imputed	0.14595	0.41891 (0.08352)	7.29e-07
32	rs115705089	4	6590626	MAN2B2	intron variant	G	A	0.99711	0.86814	Imputed	0.01412	-1.27317 (0.25395)	7.37e-07
33	rs138669065	3	193995017	LINC02048	intron variant	T	C	0.98712	0.62465	Imputed	0.01977	-1.06986 (0.21348)	7.44e-07
34	rs2126263	8	9181611	LOC157273	2KB upstream variant, upstream transcript variant	G	A	0.9911	0.96309	Imputed	0.24106	0.3326 (0.06665)	8.26e-07
35	rs9650632	8	9207412	NA	NA	C	G	0.99293	0.94486	Imputed	0.12241	0.45235 (0.09098)	9.04e-07
36	rs187916800	10	94577774	NA	NA	T	C	0.99889	0.96291	Imputed	0.01977	-1.0729 (0.21662)	9.94e-07
37	rs182622129	1	245491990	KIF26B	intron variant	C	T	0.9981	0.86099	Imputed	0.01036	-1.48124 (0.29917)	1e-06
38	rs2054343	8	9200604	NA	NA	A	G	0.99144	0.92838	Imputed	0.1064	0.47796 (0.09688)	1.09e-06
39	8:9183102:A:AAGAAGAAAGGG	8	9183102	NA	NA	A	AAGAAGAAAGGG	0.98733	0.91647	Imputed	0.12994	0.42677 (0.08679)	1.18e-06
40	rs75659814	9	102329682	NA	NA	G	C	0.99554	0.86697	Imputed	0.02919	-0.85407 (0.17408)	1.25e-06
41	rs535038062	5	51054018	NA	NA	G	A	0.9987	0.89887	Imputed	0.01036	-1.43201 (0.29239)	1.3e-06
42	rs4240624	8	9184231	LOC157273	intron variant	G	A	0.99838	0.9931	Genotyped	0.18927	0.3644 (0.07448)	1.33e-06
43	rs77163200	11	115454486	NA	NA	G	T	0.99832	0.95146	Imputed	0.02354	-0.97838 (0.20018)	1.37e-06
44	rs75169152	11	115454637	NA	NA	G	C	0.99832	0.95146	Imputed	0.02354	-0.97838 (0.20018)	1.37e-06
45	rs111511275	13	19951455	NA	NA	A	C	0.99609	0.98178	Imputed	0.19586	0.36073 (0.07395)	1.43e-06
46	rs2999176	13	19954171	NA	NA	G	A	0.99608	0.98163	Imputed	0.19586	0.36073 (0.07395)	1.43e-06
47	rs10099512	8	9178821	NA	NA	C	G	0.99292	0.96788	Imputed	0.24106	0.32784 (0.06721)	1.43e-06
48	rs570197932	22	47840057	NA	NA	T	G	0.99466	0.71771	Imputed	0.01224	-1.23003 (0.25258)	1.49e-06
49	rs112689345	13	19949204	NA	NA	G	T	0.99851	0.99279	Imputed	0.1968	0.35742 (0.07395)	1.77e-06
50	rs17051925	13	19949861	NA	NA	G	A	0.99866	0.99384	Genotyped	0.1968	0.35742 (0.07395)	1.77e-06
51	rs112527206	13	19950500	NA	NA	A	G	0.99821	0.99136	Imputed	0.1968	0.35742 (0.07395)	1.77e-06
52	rs113204234	13	19950663	NA	NA	G	C	0.99851	0.99279	Imputed	0.1968	0.35742 (0.07395)	1.77e-06
53	rs112090821	13	19950833	NA	NA	C	A	0.99851	0.99279	Imputed	0.1968	0.35742 (0.07395)	1.77e-06
54	rs187969368	22	41438041	NA	NA	G	A	0.99909	0.95075	Imputed	0.01224	-1.3536 (0.28134)	1.97e-06
55	rs148052140	22	41439778	NA	NA	A	G	0.99909	0.95075	Imputed	0.01224	-1.3536 (0.28134)	1.97e-06
56	rs149924294	22	41442866	NA	NA	G	C	0.99982	0.98579	Imputed	0.01224	-1.3536 (0.28134)	1.97e-06
57	rs9922005	16	52116781	LINC00919	downstream transcript variant, 500B downstream variant	A	G	0.99456	0.95096	Imputed	0.08098	-0.49721 (0.10347)	2.03e-06
58	rs150726450	10	1253144	ADARB2	intron variant	G	A	0.99964	0.98585	Imputed	0.02166	-1.01723 (0.21205)	2.11e-06
59	rs182114967	10	94524934	NA	NA	A	G	0.989	0.68557	Imputed	0.02072	-1.01763 (0.21218)	2.12e-06
60	7:124368013:GT:G	7	124368013	NA	NA	GT	G	0.99294	0.8289	Imputed	0.02825	-0.8465 (0.17656)	2.14e-06
61	rs181978076	1	76574300	ST6GALNAC3	genic upstream transcript variant, intron variant	T	C	0.99926	0.96498	Imputed	0.01507	-1.12054 (0.23399)	2.2e-06
62	rs181550020	22	41411718	NA	NA	C	T	0.99986	0.98747	Imputed	0.0113	-1.39343 (0.2918)	2.34e-06
63	rs144146984	22	41414500	NA	NA	G	T	0.99971	0.97615	Imputed	0.0113	-1.39343 (0.2918)	2.34e-06
64	rs9987289	8	9183358	LOC157273	intron variant	A	G	0.99464	0.97206	Imputed	0.19021	0.35544 (0.0745)	2.39e-06
65	rs4841133	8	9183664	LOC157273	non-coding transcript variant	A	G	0.99464	0.97206	Imputed	0.19021	0.35544 (0.0745)	2.39e-06
66	rs56057719	13	19945638	NA	NA	C	T	0.99815	0.9912	Imputed	0.19962	0.35199 (0.07388)	2.47e-06
67	rs111548156	13	19945944	NA	NA	C	T	0.99815	0.9912	Imputed	0.19962	0.35199 (0.07388)	2.47e-06
68	rs16934684	9	1825419	LOC105375951	intron variant	T	G	0.99867	0.97691	Imputed	0.05367	-0.64175 (0.13489)	2.55e-06
69	rs115757523	9	2230397	LOC107987043	intron variant	C	T	0.99461	0.74178	Imputed	0.01224	-1.2923 (0.27225)	2.68e-06
70	rs28529330	8	9186083	LOC157273	intron variant	T	C	0.99532	0.97915	Imputed	0.25047	0.31686 (0.06678)	2.71e-06
71	rs9772631	8	9186086	LOC157273	intron variant	T	C	0.99532	0.97915	Imputed	0.25047	0.31686 (0.06678)	2.71e-06
72	rs9329186	8	9207199	NA	NA	C	T	0.99843	0.98938	Genotyped	0.12053	0.43417 (0.09151)	2.71e-06
73	rs9836540	3	14514370	SLC6A6	genic downstream transcript variant, intron variant	A	T	0.9976	0.89239	Imputed	0.01507	-1.16977 (0.24658)	2.72e-06
74	rs144891114	10	1236968	ADARB2	intron variant	T	C	0.99716	0.90715	Imputed	0.0226	-0.98564 (0.2079)	2.76e-06
75	rs114925386	2	239563755	NA	NA	G	T	0.99315	0.65905	Imputed	0.0113	-1.32764 (0.28074)	2.92e-06
76	7:152597670:T:TG	7	152597670	NA	NA	T	TG	0.99128	0.78504	Imputed	0.03107	-0.79373 (0.16791)	2.94e-06
77	rs1500889	8	96476808	C8orf37-AS1	intron variant	A	G	0.99964	0.99411	Genotyped	0.0565	-0.60322 (0.12785)	3.07e-06
78	rs2126259	8	9185146	LOC157273	intron variant	T	C	0.99961	0.99762	Genotyped	0.1629	0.37353 (0.0792)	3.1e-06
79	rs6985493	8	9187854	LOC157273	intron variant	C	T	0.99399	0.96723	Imputed	0.17326	0.36477 (0.07737)	3.13e-06
80	rs2548271	5	100133827	NA	NA	T	C	0.99135	0.97119	Imputed	0.31073	0.29911 (0.06349)	3.17e-06
81	rs139296229	3	173085347	NA	NA	T	A	0.99856	0.99234	Imputed	0.17326	0.35768 (0.07597)	3.21e-06
82	rs184511919	17	71949226	NA	NA	C	T	0.99544	0.74027	Imputed	0.01412	-1.19895 (0.25466)	3.22e-06
83	rs150558307	12	125206671	NA	NA	G	T	0.99916	0.94813	Imputed	0.0113	-1.32834 (0.28265)	3.35e-06
84	rs138685843	11	115418165	NA	NA	A	G	0.99843	0.95074	Imputed	0.02637	-0.89918 (0.19141)	3.38e-06
85	10:94555512:GAAGGTCC:G	10	94555512	NA	NA	GAAGGTCC	G	0.99871	0.94881	Imputed	0.01977	-1.01508 (0.21652)	3.53e-06
86	rs111790409	22	41428163	NA	NA	A	G	0.99917	0.95113	Imputed	0.01318	-1.27797 (0.27269)	3.56e-06
87	22:41428349:ACAGCTCACTG:A	22	41428349	NA	NA	ACAGCTCACTG	A	0.99917	0.95113	Imputed	0.01318	-1.27797 (0.27269)	3.56e-06
88	rs112884064	22	41429845	NA	NA	C	T	0.99897	0.94178	Imputed	0.01318	-1.27797 (0.27269)	3.56e-06
89	rs74471970	22	41431301	NA	NA	T	G	0.99897	0.94178	Imputed	0.01318	-1.27797 (0.27269)	3.56e-06
90	rs76919997	22	41434896	NA	NA	G	C	0.99866	0.93525	Imputed	0.01318	-1.27797 (0.27269)	3.56e-06
91	rs79447681	22	41435106	NA	NA	A	G	0.99866	0.93525	Imputed	0.01318	-1.27797 (0.27269)	3.56e-06
92	22:41435271:GAGAGAA:G	22	41435271	NA	NA	GAGAGAA	G	0.99865	0.9345	Imputed	0.01318	-1.27797 (0.27269)	3.56e-06
93	rs144794413	22	41441426	NA	NA	C	T	0.99938	0.96601	Imputed	0.0113	-1.36537 (0.29183)	3.7e-06
94	rs140753458	22	41442619	NA	NA	C	T	0.99938	0.96601	Imputed	0.0113	-1.36537 (0.29183)	3.7e-06
95	rs187759137	4	39838121	PDS5A	genic downstream transcript variant, intron variant	C	T	0.99425	0.76428	Imputed	0.01601	-1.11246 (0.23779)	3.7e-06
96	rs374493357	4	39848042	PDS5A	intron variant, genic downstream transcript variant	C	T	0.99412	0.76069	Imputed	0.01601	-1.11246 (0.23779)	3.7e-06
97	rs139036329	4	39854003	PDS5A	genic downstream transcript variant, intron variant	G	A	0.99406	0.76005	Imputed	0.01601	-1.11246 (0.23779)	3.7e-06
98	rs4841138	8	9208394	LOC105379228	500B downstream variant, downstream transcript variant	C	T	0.98994	0.93077	Imputed	0.12524	0.41933 (0.08972)	3.79e-06
99	rs1945640	11	81370360	NA	NA	G	T	0.99843	0.98357	Imputed	0.08286	-0.51387 (0.11)	3.82e-06
100	rs16897502	8	123829484	ZHX2	genic upstream transcript variant, intron variant	G	A	0.99507	0.73385	Imputed	0.01224	-1.27709 (0.27338)	3.82e-06
101	rs114647932	5	136588091	SPOCK1	intron variant	A	G	0.99681	0.85613	Imputed	0.01789	-1.05952 (0.22735)	4.03e-06
102	rs922268	8	9199233	NA	NA	A	C	0.99364	0.94695	Imputed	0.11394	0.42446 (0.09114)	4.08e-06
103	rs559189943	3	16508370	RFTN1	intron variant	T	A	0.99848	0.8674	Imputed	0.01036	-1.37102 (0.29447)	4.11e-06
104	rs77967977	10	94622593	EXOC6	intron variant, genic upstream transcript variant	T	C	0.99996	0.9983	Imputed	0.02166	-0.9731 (0.20906)	4.14e-06
105	10:94656342:GTAT:TTAT	10	94656342	NA	NA	GTAT	TTAT	0.99997	0.99863	Imputed	0.02166	-0.9731 (0.20906)	4.14e-06
106	rs187381081	10	94657343	EXOC6	intron variant	A	G	0.99998	0.99929	Imputed	0.02166	-0.9731 (0.20906)	4.14e-06
107	rs192561957	10	94658977	EXOC6	intron variant	C	T	0.99999	0.99944	Imputed	0.02166	-0.9731 (0.20906)	4.14e-06
108	rs184412415	10	94659013	EXOC6	intron variant	A	G	0.99996	0.99824	Imputed	0.02166	-0.9731 (0.20906)	4.14e-06
109	rs181074621	10	94672893	EXOC6	intron variant	T	C	0.99967	0.99025	Imputed	0.02166	-0.9731 (0.20906)	4.14e-06
110	rs11205994	1	53179759	NA	NA	A	G	0.99184	0.95631	Imputed	0.17702	-0.35983 (0.07733)	4.17e-06
111	rs186437550	10	94593828	EXOC6	upstream transcript variant, genic upstream transcript variant, intron variant	G	A	0.99962	0.9853	Imputed	0.02354	-0.93481 (0.20099)	4.21e-06
112	rs140803203	10	94617672	EXOC6	intron variant, genic upstream transcript variant	T	C	0.99986	0.99423	Imputed	0.02354	-0.93481 (0.20099)	4.21e-06
113	rs191292670	10	94638644	EXOC6	intron variant	T	C	0.99995	0.99779	Imputed	0.02354	-0.93481 (0.20099)	4.21e-06
114	rs80000033	10	94640681	EXOC6	intron variant	A	T	0.99995	0.9979	Imputed	0.02354	-0.93481 (0.20099)	4.21e-06
115	rs201434754	10	94659321	EXOC6	intron variant	T	C	0.99997	0.9988	Imputed	0.02354	-0.93481 (0.20099)	4.21e-06
116	rs74548164	10	94660741	EXOC6	intron variant	T	C	0.99997	0.9988	Imputed	0.02354	-0.93481 (0.20099)	4.21e-06
117	rs185225817	10	94663927	EXOC6	intron variant	A	G	0.99997	0.99874	Imputed	0.02354	-0.93481 (0.20099)	4.21e-06
118	rs143360250	10	94668451	EXOC6	intron variant	T	G	0.9998	0.99298	Imputed	0.02354	-0.93481 (0.20099)	4.21e-06
119	rs184766221	10	94672098	EXOC6	intron variant	G	A	0.99963	0.99002	Imputed	0.02354	-0.93481 (0.20099)	4.21e-06
120	rs115607612	10	94677592	EXOC6	intron variant	C	T	0.99955	0.98701	Imputed	0.02354	-0.93481 (0.20099)	4.21e-06
121	rs181568338	10	94677762	EXOC6	intron variant	T	G	0.99961	0.98951	Imputed	0.02354	-0.93481 (0.20099)	4.21e-06
122	rs187022127	10	94677770	EXOC6	intron variant	A	C	0.99961	0.98951	Imputed	0.02354	-0.93481 (0.20099)	4.21e-06
123	rs139263182	10	94678290	EXOC6	intron variant	G	A	0.99961	0.98955	Imputed	0.02354	-0.93481 (0.20099)	4.21e-06
124	rs75355237	10	94687079	EXOC6	intron variant	G	A	0.9996	0.98927	Imputed	0.02354	-0.93481 (0.20099)	4.21e-06
125	rs185791829	10	94691137	EXOC6	intron variant	G	T	0.99959	0.98917	Imputed	0.02354	-0.93481 (0.20099)	4.21e-06
126	rs190972945	10	94707516	EXOC6	intron variant	G	T	0.99959	0.98928	Imputed	0.02354	-0.93481 (0.20099)	4.21e-06
127	rs187418481	10	94723622	EXOC6	intron variant	G	A	0.99959	0.98919	Imputed	0.02354	-0.93481 (0.20099)	4.21e-06
128	rs180764168	10	94729778	EXOC6	intron variant	G	C	0.99959	0.98928	Imputed	0.02354	-0.93481 (0.20099)	4.21e-06
129	rs187234720	10	94732243	EXOC6	intron variant	C	T	0.99959	0.98928	Imputed	0.02354	-0.93481 (0.20099)	4.21e-06
130	rs187494766	10	94737964	EXOC6	intron variant	C	T	0.9996	0.98956	Imputed	0.02354	-0.93481 (0.20099)	4.21e-06
131	10:94740153:ACT:A	10	94740153	NA	NA	ACT	A	0.9996	0.9898	Imputed	0.02354	-0.93481 (0.20099)	4.21e-06
132	rs185819753	10	94742713	EXOC6	intron variant	C	G	0.9996	0.9898	Imputed	0.02354	-0.93481 (0.20099)	4.21e-06
133	rs145465004	10	94743852	EXOC6	intron variant	A	G	0.9996	0.9898	Imputed	0.02354	-0.93481 (0.20099)	4.21e-06
134	rs552871939	10	94754614	EXOC6	intron variant	C	T	0.99968	0.99039	Imputed	0.02354	-0.93481 (0.20099)	4.21e-06
135	rs151152436	10	94755032	EXOC6	intron variant	C	G	0.99969	0.99007	Imputed	0.02354	-0.93481 (0.20099)	4.21e-06
136	rs2182450	10	94756376	EXOC6	intron variant	A	C	0.9994	0.97889	Imputed	0.02354	-0.93481 (0.20099)	4.21e-06
137	rs182800474	10	94763449	EXOC6	intron variant	T	C	0.99946	0.98157	Imputed	0.02354	-0.93481 (0.20099)	4.21e-06
138	rs142890773	10	94765121	EXOC6	intron variant	G	A	0.9994	0.97981	Imputed	0.02354	-0.93481 (0.20099)	4.21e-06
139	rs572680736	11	18777530	PTPN5	intron variant, genic upstream transcript variant	G	A	0.99683	0.83064	Imputed	0.01507	-1.14017 (0.24534)	4.28e-06
140	rs35265512	8	9209675	LOC105379228	intron variant	A	G	0.98991	0.93155	Imputed	0.12806	0.41891 (0.09017)	4.3e-06
141	rs2126260	8	9185081	LOC157273	intron variant	T	C	0.99524	0.97886	Imputed	0.23164	0.32463 (0.0699)	4.34e-06
142	rs74073750	14	94249512	PRIMA1	intron variant	G	A	0.95825	0.78147	Imputed	0.15348	0.39006 (0.08402)	4.37e-06
143	rs80123966	14	94249539	PRIMA1	intron variant	C	A	0.95831	0.78182	Imputed	0.15348	0.39006 (0.08402)	4.37e-06
144	11:114213132:T:TATA	11	114213132	NA	NA	T	TATA	0.99182	0.96305	Imputed	0.20622	0.34421 (0.07444)	4.77e-06
145	rs61363651	11	115415203	NA	NA	G	A	0.9999	0.99678	Genotyped	0.02731	-0.86884 (0.18792)	4.78e-06
146	rs9961624	18	13603883	LDLRAD4	genic downstream transcript variant, genic upstream transcript variant, intron variant	G	T	0.98497	0.85364	Imputed	0.07627	0.52175 (0.11332)	5.23e-06
147	rs9937986	16	52134487	NA	NA	A	G	0.99979	0.99789	Imputed	0.1064	-0.4334 (0.09416)	5.25e-06
148	rs28665243	16	52134851	NA	NA	C	T	0.99999	0.99987	Genotyped	0.1064	-0.4334 (0.09416)	5.25e-06
149	rs28713217	16	52134982	NA	NA	A	T	0.99994	0.99934	Imputed	0.1064	-0.4334 (0.09416)	5.25e-06
150	rs28621720	16	52135248	NA	NA	A	G	0.99975	0.99786	Imputed	0.1064	-0.4334 (0.09416)	5.25e-06
151	rs112985408	22	46516349	NA	NA	G	T	0.9999	0.99067	Imputed	0.01036	-1.36276 (0.2962)	5.31e-06
152	rs2169387	8	9181395	LOC157273	2KB upstream variant, upstream transcript variant	A	G	0.98689	0.9325	Imputed	0.17514	0.36127 (0.07856)	5.37e-06
153	rs150555229	13	88005112	LOC105370302	intron variant	C	G	0.99815	0.86053	Imputed	0.01036	-1.38986 (0.30247)	5.45e-06
154	rs79665148	10	1266944	ADARB2	intron variant	G	A	0.99998	0.99894	Genotyped	0.01977	-1.0162 (0.22125)	5.5e-06
155	rs76076616	11	115427677	NA	NA	C	T	0.9981	0.94034	Imputed	0.02542	-0.8972 (0.19538)	5.53e-06
156	rs3104939	8	96478454	C8orf37-AS1	intron variant	G	A	0.99965	0.99437	Imputed	0.05838	-0.58115 (0.12658)	5.55e-06
157	rs73585356	11	115411368	NA	NA	G	A	0.99994	0.99808	Imputed	0.02919	-0.83346 (0.18162)	5.6e-06
158	rs77597755	11	115411670	NA	NA	G	A	0.99999	0.99953	Genotyped	0.02919	-0.83346 (0.18162)	5.6e-06
159	10:112462749:GT:G	10	112462749	NA	NA	GT	G	0.98636	0.96065	Imputed	0.48023	0.26217 (0.05714)	5.62e-06
160	8:9187448:G:GC	8	9187448	NA	NA	G	GC	0.99633	0.9814	Imputed	0.22881	0.32113 (0.06999)	5.63e-06
161	rs7004769	8	9187595	LOC157273	intron variant	A	G	0.99638	0.98167	Imputed	0.22881	0.32113 (0.06999)	5.63e-06
162	18:24635901:C:CGTGTGT	18	24635901	NA	NA	C	CGTGTGT	0.98367	0.92382	Imputed	0.03955	0.71319 (0.15556)	5.71e-06
163	rs143469227	8	33353929	MAK16	intron variant	A	G	0.99923	0.96552	Imputed	0.01883	-0.98174 (0.21436)	5.85e-06
164	rs150622867	17	56184954	NA	NA	C	T	0.9889	0.7882	Imputed	0.0339	0.76658 (0.16742)	5.88e-06
165	rs143508743	8	24367042	ADAM7,LOC101929294,LOC101929315	genic downstream transcript variant, 3 prime UTR variant, intron variant	C	T	0.99368	0.74056	Imputed	0.01789	-0.98049 (0.21415)	5.88e-06
166	rs4854278	2	776605	LOC105373392	intron variant	T	C	0.9967	0.9893	Genotyped	0.29567	0.30282 (0.06616)	5.91e-06
167	rs114404519	22	47524809	TBC1D22A	genic downstream transcript variant, intron variant	G	A	0.99847	0.90262	Imputed	0.01412	-1.0341 (0.22642)	6.19e-06
168	rs115192147	22	47577919	TBC1D22A	intron variant, genic downstream transcript variant	A	G	0.9993	0.95544	Imputed	0.01412	-1.0341 (0.22642)	6.19e-06
169	rs8061855	16	6174795	RBFOX1	intron variant, genic upstream transcript variant	G	C	0.99624	0.98255	Imputed	0.22975	-0.32148 (0.07041)	6.24e-06
170	rs73178844	3	173094294	NA	NA	A	C	0.99975	0.99849	Imputed	0.19115	0.33978 (0.07444)	6.28e-06
171	rs16825459	3	173094705	NA	NA	G	T	0.99999	0.99994	Genotyped	0.19115	0.33978 (0.07444)	6.28e-06
172	rs16825461	3	173094729	NA	NA	T	C	0.99975	0.99849	Imputed	0.19115	0.33978 (0.07444)	6.28e-06
173	rs11915386	3	173095165	NA	NA	C	T	0.99975	0.99849	Imputed	0.19115	0.33978 (0.07444)	6.28e-06
174	3:173095237:C:CATATA	3	173095237	NA	NA	C	CATATA	0.99975	0.99849	Imputed	0.19115	0.33978 (0.07444)	6.28e-06
175	rs73178847	3	173095737	NA	NA	G	A	0.99975	0.99849	Imputed	0.19115	0.33978 (0.07444)	6.28e-06
176	rs73178850	3	173095893	NA	NA	C	A	0.99984	0.99901	Imputed	0.19115	0.33978 (0.07444)	6.28e-06
177	rs73178851	3	173096747	NA	NA	G	C	0.99955	0.99717	Imputed	0.19115	0.33978 (0.07444)	6.28e-06
178	rs566305235	3	173096885	NA	NA	T	C	0.99794	0.98923	Imputed	0.19115	0.33978 (0.07444)	6.28e-06
179	rs539925022	3	173096889	NA	NA	T	C	0.99793	0.98921	Imputed	0.19115	0.33978 (0.07444)	6.28e-06
180	rs7626981	3	173097292	NA	NA	T	C	0.99984	0.99899	Imputed	0.19115	0.33978 (0.07444)	6.28e-06
181	rs7620697	3	173097738	NA	NA	G	A	0.99984	0.99899	Imputed	0.19115	0.33978 (0.07444)	6.28e-06
182	rs73178856	3	173097820	NA	NA	G	T	0.99984	0.99899	Imputed	0.19115	0.33978 (0.07444)	6.28e-06
183	rs16825559	3	173097845	NA	NA	T	G	0.99984	0.99899	Imputed	0.19115	0.33978 (0.07444)	6.28e-06
184	rs11918719	3	173098135	NA	NA	G	A	0.99984	0.99899	Imputed	0.19115	0.33978 (0.07444)	6.28e-06
185	rs11923785	3	173098864	NA	NA	T	C	0.99984	0.99899	Imputed	0.19115	0.33978 (0.07444)	6.28e-06
186	3:173099541:A:AC	3	173099541	NA	NA	A	AC	0.99984	0.99899	Imputed	0.19115	0.33978 (0.07444)	6.28e-06
187	rs11919905	3	173099723	NA	NA	C	A	0.99984	0.99899	Imputed	0.19115	0.33978 (0.07444)	6.28e-06
188	rs145801522	3	173101145	NA	NA	T	C	0.99985	0.99902	Imputed	0.19115	0.33978 (0.07444)	6.28e-06
189	rs549862811	3	173101704	NA	NA	C	CG	0.99983	0.99894	Imputed	0.19115	0.33978 (0.07444)	6.28e-06
190	rs114069691	3	173102138	NA	NA	C	T	0.99985	0.99902	Imputed	0.19115	0.33978 (0.07444)	6.28e-06
191	rs55959554	3	173102712	NA	NA	T	G	0.99985	0.99902	Imputed	0.19115	0.33978 (0.07444)	6.28e-06
192	rs115901615	3	173103399	NA	NA	C	T	0.99984	0.99896	Imputed	0.19115	0.33978 (0.07444)	6.28e-06
193	rs116262964	3	173103407	NA	NA	A	G	1	0.99999	Genotyped	0.19115	0.33978 (0.07444)	6.28e-06
194	rs73178861	3	173106201	NA	NA	C	T	0.99982	0.99884	Imputed	0.19115	0.33978 (0.07444)	6.28e-06
195	rs73178862	3	173106897	NA	NA	A	T	0.99982	0.99884	Imputed	0.19115	0.33978 (0.07444)	6.28e-06
196	rs138812736	3	173110194	NA	NA	T	C	0.99934	0.99646	Imputed	0.19115	0.33978 (0.07444)	6.28e-06
197	rs147898750	3	173111093	NA	NA	A	G	0.99934	0.99646	Imputed	0.19115	0.33978 (0.07444)	6.28e-06
198	rs73178869	3	173112666	NLGN1	upstream transcript variant, 2KB upstream variant	G	A	0.99994	0.99963	Genotyped	0.19115	0.33978 (0.07444)	6.28e-06
199	rs76288626	4	38161300	NA	NA	T	G	0.99646	0.94607	Imputed	0.05085	-0.61077 (0.13406)	6.52e-06
200	rs9928433	16	84958414	LOC101928474	non-coding transcript variant	A	G	0.99775	0.99145	Genotyped	0.31638	-0.2927 (0.06425)	6.54e-06
201	rs148282268	10	1273497	ADARB2	intron variant	A	G	0.99703	0.90316	Imputed	0.02072	-0.98121 (0.21546)	6.58e-06
202	10:112470944:TG:T	10	112470944	NA	NA	TG	T	0.99482	0.98309	Imputed	0.49812	0.26381 (0.05795)	6.62e-06
203	2:207479139:C:CAGCACTTTGGT	2	207479139	NA	NA	C	CAGCACTTTGGT	0.99415	0.93315	Imputed	0.0725	-0.51413 (0.11301)	6.72e-06
204	rs62325571	4	139381315	NA	NA	T	C	0.99891	0.94983	Imputed	0.01883	-1.00703 (0.22135)	6.72e-06
205	rs4840407	8	9221535	LOC105379231	intron variant	C	G	0.99532	0.94018	Imputed	0.07062	0.5249 (0.11541)	6.76e-06
206	rs16825432	3	173091121	NA	NA	A	G	0.99925	0.99539	Imputed	0.19021	0.33873 (0.07451)	6.83e-06
207	rs56280753	3	173091912	NA	NA	T	G	0.99925	0.99539	Imputed	0.19021	0.33873 (0.07451)	6.83e-06
208	17:39101163:TA:T	17	39101163	NA	NA	TA	T	0.99331	0.8336	Imputed	0.03013	-0.804 (0.17689)	6.85e-06
209	rs147659490	3	74422274	CNTN3	genic upstream transcript variant, intron variant	T	G	0.99677	0.8317	Imputed	0.01224	-1.25463 (0.27622)	6.95e-06
210	rs12441885	15	33299232	FMN1	intron variant, genic downstream transcript variant	A	G	0.97818	0.90229	Imputed	0.19397	0.34659 (0.07632)	6.98e-06
211	rs114290063	6	104662047	NA	NA	C	T	0.99617	0.90735	Imputed	0.03484	-0.71519 (0.15758)	7.06e-06
212	22:30309715:G:GT	22	30309715	NA	NA	G	GT	0.99821	0.96822	Imputed	0.13465	-0.3913 (0.08623)	7.08e-06
213	rs2812734	13	19945151	NA	NA	G	A	0.99932	0.99568	Imputed	0.14218	0.38091 (0.08399)	7.16e-06
214	rs188922433	10	94766274	EXOC6	intron variant	G	T	0.99833	0.95709	Imputed	0.0226	-0.9302 (0.20524)	7.26e-06
215	8:39245197:TCTGA:T	8	39245197	NA	NA	TCTGA	T	0.99186	0.70159	Imputed	0.01695	-1.06012 (0.23406)	7.37e-06
216	rs2847491	11	114219050	NA	NA	G	C	0.97883	0.91338	Imputed	0.24294	-0.32431 (0.07165)	7.47e-06
217	rs138269366	22	41409124	NA	NA	A	T	0.99904	0.94372	Imputed	0.01318	-1.23055 (0.27196)	7.52e-06
218	rs147321005	22	41409299	NA	NA	C	T	0.99904	0.94372	Imputed	0.01318	-1.23055 (0.27196)	7.52e-06
219	rs2341748	6	69193366	NA	NA	T	A	0.99219	0.96598	Imputed	0.25141	-0.3157 (0.06977)	7.52e-06
220	rs4656100	1	86917944	CLCA2	intron variant, genic downstream transcript variant	T	C	0.99605	0.98619	Imputed	0.40019	-0.28173 (0.06236)	7.76e-06
221	rs76361012	16	48217044	ABCC11	intron variant, genic downstream transcript variant	G	T	0.99235	0.95055	Imputed	0.13277	-0.39722 (0.08794)	7.79e-06
222	rs17576636	1	92447668	BRDT	intron variant	C	T	0.99948	0.9668	Genotyped	0.0113	-1.27447 (0.28222)	7.83e-06
223	rs35322567	1	92448891	BRDT	intron variant	A	T	0.99844	0.89351	Imputed	0.0113	-1.27447 (0.28222)	7.83e-06
224	1:92453205:G:GTTTTTGT	1	92453205	NA	NA	G	GTTTTTGT	0.99886	0.96045	Imputed	0.0113	-1.27447 (0.28222)	7.83e-06
225	rs113426469	12	1398433	ERC1	intron variant	T	A	0.98133	0.5217	Imputed	0.01695	-1.05722 (0.23422)	7.9e-06
226	rs116646004	7	55024837	NA	NA	G	A	0.99521	0.91174	Imputed	0.03861	-0.69858 (0.15489)	8.03e-06
227	rs139967760	7	55026690	NA	NA	T	C	0.99489	0.90452	Imputed	0.03861	-0.69858 (0.15489)	8.03e-06
228	rs116157947	7	55027546	NA	NA	A	C	0.99489	0.90452	Imputed	0.03861	-0.69858 (0.15489)	8.03e-06
229	rs150249095	7	55031666	NA	NA	A	C	0.99536	0.91392	Imputed	0.03861	-0.69858 (0.15489)	8.03e-06
230	rs140723417	7	55046276	NA	NA	T	C	0.99419	0.88484	Imputed	0.03861	-0.69858 (0.15489)	8.03e-06
231	rs146778729	7	28516341	CREB5	genic downstream transcript variant, genic upstream transcript variant, intron variant	C	T	0.9985	0.93299	Imputed	0.01507	-1.10461 (0.245)	8.09e-06
232	rs534982142	10	128010480	ADAM12	intron variant, genic upstream transcript variant	G	C	0.99682	0.81384	Imputed	0.0113	-1.17793 (0.26138)	8.17e-06
233	rs375533900	13	114091010	ADPRHL1	intron variant	A	G	0.98744	0.50364	Imputed	0.01036	-1.33544 (0.29657)	8.3e-06
234	rs11188082	10	96568035	CYP2C19	intron variant	A	T	0.99345	0.97395	Imputed	0.30603	-0.28493 (0.06337)	8.55e-06
235	rs182718829	18	71345411	NA	NA	T	C	0.99884	0.9348	Imputed	0.0113	-1.26577 (0.28154)	8.57e-06
236	5:22223088:GT:G	5	22223088	NA	NA	GT	G	0.9968	0.82579	Imputed	0.0113	-1.2796 (0.28476)	8.66e-06
237	rs9883349	3	14521048	SLC6A6	genic downstream transcript variant, intron variant	G	A	0.99808	0.88474	Imputed	0.01318	-1.18758 (0.26444)	8.76e-06
238	rs576773490	1	54757271	SSBP3	intron variant	G	A	0.99777	0.87619	Imputed	0.01318	-1.09882 (0.24468)	8.76e-06
239	rs11781511	8	9192423	LOC157273	non-coding transcript variant	A	G	0.99983	0.99883	Genotyped	0.17043	0.34958 (0.07797)	9.05e-06
240	11:115438974:TTCC:T	11	115438974	NA	NA	TTCC	T	0.9967	0.89977	Imputed	0.02072	-0.95781 (0.21363)	9.06e-06
241	16:84955864:G:T	16	84955864	NA	NA	G	T	0.97624	0.77715	Imputed	0.07345	-0.52163 (0.11639)	9.13e-06
242	rs12333079	6	138949366	NHSL1	intron variant, genic upstream transcript variant	T	C	0.99818	0.89537	Imputed	0.01036	-1.33998 (0.29906)	9.18e-06
243	rs115102697	1	56962863	PLPP3	intron variant	G	A	0.99632	0.77544	Imputed	0.01224	-1.22612 (0.27412)	9.5e-06
244	rs190719939	4	6552569	PPP2R2C	genic upstream transcript variant, intron variant	C	T	0.99811	0.91157	Imputed	0.01507	-1.10514 (0.24722)	9.62e-06
245	15:40330133:A:AAAT	15	40330133	NA	NA	A	AAAT	0.99784	0.95394	Imputed	0.03672	-0.69741 (0.15613)	9.77e-06
246	rs138173313	1	27973261	NA	NA	A	T	0.99112	0.57804	Imputed	0.01036	-1.31637 (0.2949)	9.9e-06
247	rs968963	8	96482046	C8orf37-AS1	intron variant	T	G	0.99887	0.98438	Imputed	0.06026	-0.55935 (0.12531)	9.91e-06
248	6:139462892:T:TC	6	139462892	NA	NA	T	TC	0.98028	0.93466	Imputed	0.4209	-0.27473 (0.06155)	9.92e-06
249	rs139885998	5	45300862	HCN1	intron variant	A	C	0.99496	0.89187	Imputed	0.02825	-0.81474 (0.18256)	9.94e-06
250	rs193178300	19	52931630	ZNF534	2KB upstream variant, upstream transcript variant	C	T	0.99619	0.88913	Imputed	0.02448	-0.87299 (0.19564)	9.97e-06
251	rs114766111	16	48232952	ABCC11	intron variant	T	A	0.98922	0.94517	Imputed	0.17797	-0.34933 (0.07828)	9.97e-06
aHuman assembly GRCh37 (hg19).
bThe primary locus gene and functional consequence (SNP location on gene) were taken from dbSNP (https://www.ncbi.nlm.nih.gov/snp/?term={snp of interest}), where links to the full gene names can also be obtained.
cCoefficient of the alternative allele relative to the reference allele.
Abbreviations: UTR = untranslated region; AvgCall = average genotype call rate; Chr = chromosome; MAF = minor allele frequency; NA = not applicable; rsID = reference SNP cluster ID; SE = standard error.

## Sheet: 7
Supplementary Table S7. SNPs above the nominal significance (p < 1 × 10-5) threshold (R-warfarin, N = 530).
#	rsID	Chr	Positiona	Geneb	Functional Consequenceb	Allele A	Allele B	Average call	R-squared	Genotyped	MAF	Betac (SE)	P-value
1	rs115773951	18	47392028	MYO5B	intron variant	G	A	0.99779	0.91751	Imputed	0.01981	-1.28743 (0.20018)	2.9e-10
2	rs79414888	1	220400611	RAB3GAP2	intron variant	G	A	0.99383	0.69845	Imputed	0.01132	-1.61483 (0.26265)	1.58e-09
3	rs188776569	4	113824014	ANK2	genic upstream transcript variant, intron variant	A	G	0.99887	0.94059	Imputed	0.01132	-1.56393 (0.26287)	4.98e-09
4	rs143849308	10	114251346	VTI1A	genic downstream transcript variant, intron variant	G	A	0.9991	0.94931	Imputed	0.01604	-1.23126 (0.21033)	8.57e-09
5	rs6949016	7	24284262	LOC107986777	genic upstream transcript variant, intron variant	G	A	0.99993	0.99543	Imputed	0.01509	-1.34886 (0.23101)	9.32e-09
6	7:24284480:TGATA:TGATAGATAGATA	7	24284480	NA	NA	TGATA	TGATAGATAGATA	0.99999	0.99947	Imputed	0.01509	-1.34886 (0.23101)	9.32e-09
7	rs59008172	7	24285937	LOC107986777	intron variant, genic upstream transcript variant	G	A	0.99999	0.99947	Imputed	0.01509	-1.34886 (0.23101)	9.32e-09
8	7:24287927:CT:C	7	24287927	NA	NA	CT	C	0.99984	0.99034	Imputed	0.01509	-1.34886 (0.23101)	9.32e-09
9	rs113352764	7	24289204	LOC107986777	intron variant, genic upstream transcript variant	G	A	0.99999	0.99947	Imputed	0.01509	-1.34886 (0.23101)	9.32e-09
10	rs73274530	7	24289600	LOC107986777	intron variant, genic upstream transcript variant	G	A	0.99996	0.99724	Imputed	0.01509	-1.34886 (0.23101)	9.32e-09
11	rs151255602	4	82174962	NA	NA	G	T	0.99745	0.91271	Imputed	0.02264	-1.05462 (0.18149)	1.09e-08
12	rs145280898	4	82182046	NA	NA	T	C	0.99784	0.92538	Imputed	0.02264	-1.05462 (0.18149)	1.09e-08
13	rs143174670	4	82171548	NA	NA	A	C	0.99744	0.91008	Imputed	0.0217	-1.06174 (0.18481)	1.58e-08
14	rs115412905	4	113784303	ANK2	genic upstream transcript variant, intron variant	G	T	0.99843	0.90725	Imputed	0.01321	-1.40769 (0.24524)	1.62e-08
15	rs533757642	4	113786183	ANK2	genic upstream transcript variant, intron variant	A	G	0.99917	0.94439	Imputed	0.01321	-1.40769 (0.24524)	1.62e-08
16	rs112116190	4	113792014	ANK2	genic upstream transcript variant, intron variant	A	G	0.99999	0.99939	Genotyped	0.01321	-1.40769 (0.24524)	1.62e-08
17	rs111858799	4	113792667	ANK2	genic upstream transcript variant, intron variant	A	T	0.99995	0.99627	Imputed	0.01321	-1.40769 (0.24524)	1.62e-08
18	4:113803869:T:TA	4	113803869	NA	NA	T	TA	0.99299	0.93032	Imputed	0.01321	-1.40769 (0.24524)	1.62e-08
19	rs551815196	11	90440094	DISC1FP1	intron variant	G	A	0.99707	0.71113	Imputed	0.01038	-1.58811 (0.28185)	2.9e-08
20	rs533565098	11	90485161	DISC1FP1	intron variant	G	A	0.99759	0.78536	Imputed	0.01038	-1.58811 (0.28185)	2.9e-08
21	rs188134482	6	2380291	GMDS-DT	intron variant	G	A	0.99907	0.9474	Imputed	0.01415	-1.35846 (0.24272)	3.56e-08
22	rs144242053	15	55685537	CCPG1,DNAAF4-CCPG1	intron variant	C	G	0.99661	0.8532	Imputed	0.01698	-1.15181 (0.20764)	4.66e-08
23	rs566930133	2	219504426	ZNF142	genic downstream transcript variant, intron variant	G	C	0.99927	0.96311	Imputed	0.01226	-1.4142 (0.25569)	5.08e-08
24	rs73417095	9	18438084	ADAMTSL1,LOC105369293	non-coding transcript variant, intron variant, genic upstream transcript variant	G	C	0.99155	0.94451	Imputed	0.12358	-0.46546 (0.08471)	6.17e-08
25	rs57014063	15	89263448	NA	NA	G	A	0.98397	0.44413	Imputed	0.01132	-1.45586 (0.26561)	6.63e-08
26	rs151097311	6	2367317	GMDS-DT	intron variant	G	C	0.99907	0.95106	Imputed	0.01509	-1.28341 (0.23507)	7.44e-08
27	rs554311968	6	2372483	GMDS-DT	intron variant	C	T	0.99912	0.95302	Imputed	0.01509	-1.28341 (0.23507)	7.44e-08
28	rs183843931	6	2374122	GMDS-DT	intron variant	C	G	0.99913	0.95217	Imputed	0.01509	-1.28341 (0.23507)	7.44e-08
29	rs56194746	1	6294128	ICMT	intron variant	C	G	0.9883	0.91448	Imputed	0.11321	-0.49031 (0.09008)	8.12e-08
30	rs74049513	1	6294670	ICMT,LINC00337	2KB upstream variant, genic upstream transcript variant, intron variant, upstream transcript variant	C	G	0.9883	0.91448	Imputed	0.11321	-0.49031 (0.09008)	8.12e-08
31	rs553096282	15	22495003	NA	NA	C	T	0.98564	0.68521	Imputed	0.02264	-1.03198 (0.19053)	9.37e-08
32	rs28437806	6	2417029	NA	NA	G	T	0.99841	0.90134	Imputed	0.01321	-1.35037 (0.24937)	9.43e-08
33	rs143493139	11	90508068	DISC1FP1	intron variant	T	C	0.99609	0.86313	Imputed	0.02358	-1.01255 (0.18722)	9.77e-08
34	rs116519817	6	2278382	GMDS-DT	intron variant	C	T	0.99612	0.86537	Imputed	0.02264	-1.05635 (0.19546)	9.97e-08
35	rs192686593	5	89231846	LOC102724637	intron variant, genic upstream transcript variant	T	G	0.99355	0.79214	Imputed	0.02453	-0.95369 (0.17681)	1.05e-07
36	rs552029327	6	2388530	GMDS-DT	intron variant	G	A	0.99902	0.94738	Imputed	0.01415	-1.28902 (0.24199)	1.5e-07
37	rs551086855	6	2401616	GMDS-DT	intron variant	T	C	0.99911	0.94945	Imputed	0.01415	-1.28902 (0.24199)	1.5e-07
38	rs549117714	6	2405309	GMDS-DT	intron variant	C	T	0.99911	0.94945	Imputed	0.01415	-1.28902 (0.24199)	1.5e-07
39	rs139555653	6	2427643	NA	NA	A	G	0.99926	0.9556	Imputed	0.01415	-1.28902 (0.24199)	1.5e-07
40	rs376742124	15	22495072	NA	NA	A	G	0.97207	0.53645	Imputed	0.02453	-0.9774 (0.18361)	1.53e-07
41	rs74049512	1	6293784	ICMT	intron variant	G	A	0.98757	0.91127	Imputed	0.11698	-0.47417 (0.08927)	1.62e-07
42	rs75260959	1	239807747	CHRM3	genic upstream transcript variant, intron variant	G	A	0.99975	0.99412	Imputed	0.03491	-0.80159 (0.15116)	1.7e-07
43	rs16832149	1	239809739	CHRM3	intron variant, genic upstream transcript variant	G	A	0.99999	0.99984	Genotyped	0.03491	-0.80159 (0.15116)	1.7e-07
44	rs61834783	1	239813003	CHRM3	genic upstream transcript variant, intron variant	G	A	0.99985	0.99574	Imputed	0.03491	-0.80159 (0.15116)	1.7e-07
45	rs138359934	6	2300321	GMDS-DT	intron variant	A	G	0.99778	0.91964	Imputed	0.0217	-1.05696 (0.20015)	1.9e-07
46	rs7450451	6	114956861	NA	NA	T	C	0.99749	0.98458	Imputed	0.16509	-0.40122 (0.07601)	1.93e-07
47	rs145940770	1	239824206	CHRM3	intron variant, genic upstream transcript variant	T	A	0.99828	0.93464	Imputed	0.01698	-1.08326 (0.20582)	2.09e-07
48	rs115082061	9	88013180	NA	NA	A	C	0.9977	0.91333	Imputed	0.0217	-1.02415 (0.19466)	2.1e-07
49	rs146782458	4	82104367	PRKG2,PRKG2-AS1	intron variant, genic upstream transcript variant	T	C	0.99677	0.8987	Imputed	0.02453	-0.92302 (0.17557)	2.15e-07
50	rs145462575	15	22485257	NA	NA	C	A	0.97383	0.46006	Imputed	0.02075	-1.04533 (0.19906)	2.22e-07
51	rs368844525	15	22495189	NA	NA	C	T	0.97829	0.58929	Imputed	0.02358	-0.98054 (0.18729)	2.4e-07
52	rs553422027	6	139069879	CCDC28A-AS1	intron variant	A	C	0.98578	0.57286	Imputed	0.02642	-0.93325 (0.17831)	2.42e-07
53	rs573246824	6	139069880	CCDC28A-AS1	intron variant	T	C	0.98576	0.57222	Imputed	0.02642	-0.93325 (0.17831)	2.42e-07
54	rs538963772	6	139069886	CCDC28A-AS1	intron variant	C	T	0.98578	0.57286	Imputed	0.02642	-0.93325 (0.17831)	2.42e-07
55	rs139877761	7	15084008	NA	NA	T	C	0.99695	0.85176	Imputed	0.01226	-1.33477 (0.25524)	2.48e-07
56	rs149120215	5	89220657	LOC102724637	genic upstream transcript variant, intron variant	A	C	0.99267	0.75337	Imputed	0.02264	-0.95418 (0.18296)	2.67e-07
57	rs112405349	10	61323436	NA	NA	G	A	0.99431	0.68176	Imputed	0.01321	-1.27662 (0.24531)	2.82e-07
58	rs113966004	10	61323449	NA	NA	A	G	0.99431	0.68176	Imputed	0.01321	-1.27662 (0.24531)	2.82e-07
59	10:61323901:C:CA	10	61323901	NA	NA	C	CA	0.99431	0.68176	Imputed	0.01321	-1.27662 (0.24531)	2.82e-07
60	rs538305445	10	61324071	NA	NA	G	A	0.99431	0.68176	Imputed	0.01321	-1.27662 (0.24531)	2.82e-07
61	rs2009687	10	95375381	PDE6C	intron variant	C	A	0.99697	0.89621	Imputed	0.02075	-0.98683 (0.18986)	2.92e-07
62	rs148903474	1	47035248	MKNK1,MKNK1-AS1	non-coding transcript variant, intron variant	G	A	0.99666	0.86088	Imputed	0.01698	-1.14638 (0.22123)	3.16e-07
63	rs7740834	6	114952657	NA	NA	A	G	0.99919	0.99463	Imputed	0.18585	-0.37856 (0.07306)	3.17e-07
64	rs9320501	6	114959313	NA	NA	T	A	0.99873	0.99275	Imputed	0.18585	-0.37856 (0.07306)	3.17e-07
65	rs1521893	6	114960439	NA	NA	T	G	0.99951	0.99678	Imputed	0.18585	-0.37856 (0.07306)	3.17e-07
66	rs4596518	6	114962625	NA	NA	T	C	0.99999	0.99996	Genotyped	0.18585	-0.37856 (0.07306)	3.17e-07
67	rs9400732	6	114967054	NA	NA	A	G	0.99962	0.99747	Imputed	0.18585	-0.37856 (0.07306)	3.17e-07
68	6:114968166:C:CA	6	114968166	NA	NA	C	CA	0.9996	0.99737	Imputed	0.18585	-0.37856 (0.07306)	3.17e-07
69	rs4945521	6	114970753	NA	NA	C	T	0.99997	0.99982	Genotyped	0.18585	-0.37856 (0.07306)	3.17e-07
70	rs371596034	10	39126556	NA	NA	G	A	0.99363	0.5823	Imputed	0.00943	-1.50662 (0.29159)	3.41e-07
71	rs183185454	10	35252564	NA	NA	G	A	0.99702	0.83821	Imputed	0.01132	-1.37361 (0.266)	3.46e-07
72	rs530282685	6	2277885	GMDS-DT	intron variant	C	T	0.99895	0.95251	Imputed	0.01604	-1.18228 (0.22897)	3.47e-07
73	6:2315624:T:TATAAC	6	2315624	NA	NA	T	TATAAC	0.99954	0.97336	Imputed	0.01604	-1.18228 (0.22897)	3.47e-07
74	rs192089844	6	2348161	GMDS-DT	intron variant	C	T	0.99962	0.97803	Imputed	0.01604	-1.18228 (0.22897)	3.47e-07
75	rs115711197	6	2352433	GMDS-DT	intron variant	G	A	0.99962	0.97794	Imputed	0.01604	-1.18228 (0.22897)	3.47e-07
76	rs189687183	6	2352877	GMDS-DT	intron variant	T	G	0.99962	0.97794	Imputed	0.01604	-1.18228 (0.22897)	3.47e-07
77	rs186900788	6	2354715	GMDS-DT	intron variant	C	T	0.99962	0.97794	Imputed	0.01604	-1.18228 (0.22897)	3.47e-07
78	rs182096742	6	2355223	GMDS-DT	intron variant	A	G	0.99962	0.97794	Imputed	0.01604	-1.18228 (0.22897)	3.47e-07
79	rs570924857	11	90448982	DISC1FP1	intron variant	G	A	0.99897	0.9115	Imputed	0.01132	-1.39183 (0.26982)	3.57e-07
80	rs149599461	4	36665280	NA	NA	A	G	0.99613	0.86152	Imputed	0.01981	-0.99953 (0.19415)	3.75e-07
81	rs61836595	1	239796472	CHRM3,LOC105373225	genic upstream transcript variant, upstream transcript variant, intron variant	C	T	0.99941	0.98791	Imputed	0.03585	-0.77019 (0.14963)	3.77e-07
82	rs113374902	1	239797066	CHRM3,LOC105373225	intron variant, upstream transcript variant, genic upstream transcript variant, non-coding transcript variant	G	A	0.99941	0.98791	Imputed	0.03585	-0.77019 (0.14963)	3.77e-07
83	rs16838584	1	239798922	CHRM3,LOC105373225	upstream transcript variant, genic upstream transcript variant, 2KB upstream variant, 5 prime UTR variant, intron variant	G	A	0.99973	0.99359	Imputed	0.03585	-0.77019 (0.14963)	3.77e-07
84	13:39757000:C:T	13	39757000	NA	NA	C	T	0.99803	0.86242	Imputed	0.01038	-1.43274 (0.27871)	3.9e-07
85	rs115891447	2	23612362	KLHL29	genic upstream transcript variant, intron variant	A	G	0.99778	0.85648	Imputed	0.01132	-1.37027 (0.26678)	3.98e-07
86	rs186224010	7	114901111	NA	NA	C	T	0.99316	0.64502	Imputed	0.00943	-1.49124 (0.29047)	4.04e-07
87	rs114550500	3	71025092	FOXP1	intron variant, genic downstream transcript variant	A	G	0.98777	0.85667	Imputed	0.06226	-0.58575 (0.11432)	4.25e-07
88	rs56095341	16	75232657	NA	NA	A	T	0.84579	0.57876	Imputed	0.3717	0.29773 (0.0583)	4.63e-07
89	rs114102012	18	62536045	LOC107985178	intron variant	G	T	0.99662	0.92065	Imputed	0.0283	-0.84411 (0.16545)	4.75e-07
90	rs149779345	10	114271558	VTI1A	genic downstream transcript variant, intron variant	A	G	0.99895	0.9439	Imputed	0.01509	-1.18232 (0.23177)	4.76e-07
91	rs149382691	9	88000816	NA	NA	A	G	0.99691	0.88884	Imputed	0.02075	-1.01426 (0.19898)	4.86e-07
92	rs142934278	9	88001203	NA	NA	G	A	0.99691	0.88884	Imputed	0.02075	-1.01426 (0.19898)	4.86e-07
93	rs141649090	15	22477035	NA	NA	C	T	0.98423	0.67051	Imputed	0.0283	-0.87467 (0.17168)	4.91e-07
94	rs77161736	1	6291314	ICMT	intron variant	C	G	0.98718	0.91078	Imputed	0.12264	-0.44274 (0.08695)	4.99e-07
95	rs9400733	6	114974123	NA	NA	A	G	0.99879	0.99336	Imputed	0.19057	-0.3663 (0.07196)	5.02e-07
96	rs141803699	4	82063392	PRKG2	intron variant	C	G	0.9972	0.91422	Imputed	0.02547	-0.88186 (0.17336)	5.11e-07
97	rs9398379	6	114972300	NA	NA	T	C	0.99931	0.99561	Imputed	0.18679	-0.36946 (0.07266)	5.17e-07
98	rs115238744	18	62537047	LOC107985178	intron variant	C	G	0.99691	0.92533	Imputed	0.02736	-0.8524 (0.16793)	5.4e-07
99	rs1440549	18	62537696	LOC107985178	intron variant	G	T	0.99711	0.92942	Imputed	0.02736	-0.8524 (0.16793)	5.4e-07
100	rs550986257	1	53658313	NA	NA	G	C	0.99235	0.81062	Imputed	0.01981	-1.02456 (0.20192)	5.45e-07
101	rs557147672	6	2294601	GMDS-DT	intron variant	A	T	0.99773	0.92681	Imputed	0.02453	-0.95439 (0.18878)	5.98e-07
102	rs59173101	18	62391591	NA	NA	C	T	0.99871	0.95983	Imputed	0.02547	-0.87721 (0.17355)	6.01e-07
103	rs142735060	10	95371647	PDE6C	2KB upstream variant, upstream transcript variant	A	G	0.99718	0.89741	Imputed	0.0217	-0.94171 (0.1864)	6.08e-07
104	rs12266501	10	95372055	PDE6C	upstream transcript variant, 2KB upstream variant	A	G	0.99718	0.89741	Imputed	0.0217	-0.94171 (0.1864)	6.08e-07
105	rs186239154	18	23408564	NA	NA	G	A	0.99791	0.875	Imputed	0.01132	-1.3459 (0.2673)	6.62e-07
106	rs1795101	3	133090106	TMEM108,LOC101927432	genic upstream transcript variant, intron variant	C	T	0.99511	0.78201	Imputed	0.01415	-1.21957 (0.24258)	6.88e-07
107	rs146580973	15	55808263	NA	NA	T	C	0.99753	0.91983	Imputed	0.02264	-0.93156 (0.1854)	6.98e-07
108	rs55694480	16	31024705	NA	NA	T	C	0.98008	0.86544	Imputed	0.12358	-0.43534 (0.0868)	7.3e-07
109	rs76752670	18	47342196	SNHG22	intron variant	A	C	0.99941	0.97811	Imputed	0.02547	-0.90263 (0.18015)	7.48e-07
110	rs116214768	1	68279332	GNG12	intron variant, genic upstream transcript variant	T	C	0.99548	0.74561	Imputed	0.01321	-1.24086 (0.24776)	7.57e-07
111	rs148819207	15	55704215	C15orf65,DNAAF4-CCPG1	intron variant	G	A	0.99842	0.93213	Imputed	0.01887	-1.00301 (0.20035)	7.64e-07
112	rs568645033	15	55738625	DNAAF4,DNAAF4-CCPG1	intron variant	G	A	0.99945	0.97322	Imputed	0.01887	-1.00301 (0.20035)	7.64e-07
113	rs150724304	15	55749406	DNAAF4,DNAAF4-CCPG1	intron variant	G	A	0.99973	0.98649	Imputed	0.01887	-1.00301 (0.20035)	7.64e-07
114	rs139213387	15	55781147	DNAAF4,DNAAF4-CCPG1	intron variant	C	T	0.99997	0.99854	Imputed	0.01887	-1.00301 (0.20035)	7.64e-07
115	rs34898535	16	31025641	NA	NA	C	T	0.99022	0.93309	Imputed	0.12924	-0.42466 (0.085)	8.04e-07
116	2:159559774:C:T	2	159559774	NA	NA	C	T	0.99797	0.89732	Imputed	0.01509	-1.15377 (0.23108)	8.17e-07
117	rs376633110	15	22493832	NA	NA	T	G	0.97355	0.58744	Imputed	0.02642	-0.88602 (0.17757)	8.29e-07
118	rs13091965	3	171005850	TNIK	genic downstream transcript variant, intron variant	T	C	0.99613	0.97379	Imputed	0.11698	-0.44008 (0.08844)	8.87e-07
119	rs184746512	6	16924724	NA	NA	G	A	0.99325	0.76768	Imputed	0.01981	-1.02757 (0.20696)	9.37e-07
120	rs75188469	14	78536087	NRXN3	intron variant, genic upstream transcript variant	C	G	0.99699	0.83025	Imputed	0.01321	-1.21986 (0.2457)	9.37e-07
121	rs72995111	2	159628881	NA	NA	A	G	0.99908	0.97076	Imputed	0.02547	-0.89386 (0.18029)	9.7e-07
122	rs138937003	12	128338257	NA	NA	G	A	0.998	0.8963	Imputed	0.01698	-1.07814 (0.21752)	9.77e-07
123	rs150161306	7	24303307	LOC107986777	genic upstream transcript variant, intron variant	C	T	0.99987	0.98851	Imputed	0.01038	-1.39069 (0.28065)	9.83e-07
124	rs546820737	7	24310010	LOC107986777	genic upstream transcript variant, intron variant	C	T	0.99979	0.98304	Imputed	0.01038	-1.39069 (0.28065)	9.83e-07
125	rs184856244	7	24335432	LOC107986777	intron variant, genic upstream transcript variant	G	A	0.99991	0.99187	Imputed	0.01038	-1.39069 (0.28065)	9.83e-07
126	2:176599007:AAAAAAG:A	2	176599007	NA	NA	AAAAAAG	A	0.98781	0.96301	Imputed	0.48868	-0.282 (0.05694)	9.95e-07
127	rs60359031	1	6287719	ICMT	intron variant	T	C	0.99212	0.94331	Imputed	0.12264	-0.43063 (0.08702)	1.01e-06
128	rs180845002	1	6290678	ICMT	intron variant	G	A	0.98861	0.91839	Imputed	0.12264	-0.43063 (0.08702)	1.01e-06
129	rs78719222	1	6291048	ICMT	intron variant	G	C	0.98893	0.92114	Imputed	0.12264	-0.43063 (0.08702)	1.01e-06
130	18:54656173:G:GT	18	54656173	NA	NA	G	GT	0.99485	0.95319	Imputed	0.09434	-0.4824 (0.09781)	1.1e-06
131	rs73027938	2	166296279	NA	NA	G	A	0.99869	0.90063	Imputed	0.01038	-1.37865 (0.27969)	1.12e-06
132	rs144877035	2	109593591	EDAR	genic upstream transcript variant, intron variant	G	A	0.99456	0.55125	Imputed	0.01132	-1.31814 (0.26808)	1.18e-06
133	rs149045086	2	109599293	EDAR	intron variant, genic upstream transcript variant	G	A	0.99959	0.96838	Imputed	0.01132	-1.31814 (0.26808)	1.18e-06
134	rs142881703	2	109605159	EDAR	genic upstream transcript variant, intron variant	C	T	0.99993	0.99432	Imputed	0.01132	-1.31814 (0.26808)	1.18e-06
135	rs144059281	2	109614528	NA	NA	G	A	0.99988	0.98982	Imputed	0.01132	-1.31814 (0.26808)	1.18e-06
136	rs142406949	2	109618087	NA	NA	G	T	0.99987	0.98924	Imputed	0.01132	-1.31814 (0.26808)	1.18e-06
137	rs531210026	11	90457101	DISC1FP1	intron variant	A	G	0.99929	0.94303	Imputed	0.01226	-1.27829 (0.26005)	1.19e-06
138	rs186142102	11	90460617	DISC1FP1	intron variant	C	G	0.99926	0.94235	Imputed	0.01226	-1.27829 (0.26005)	1.19e-06
139	rs140087587	18	62470375	NA	NA	A	C	0.99922	0.97658	Imputed	0.02453	-0.86751 (0.1767)	1.23e-06
140	rs151224784	18	62471450	NA	NA	T	C	0.99922	0.97658	Imputed	0.02453	-0.86751 (0.1767)	1.23e-06
141	rs78619906	1	222266337	NA	NA	A	T	0.99741	0.85047	Imputed	0.01415	-1.19132 (0.2427)	1.23e-06
142	rs145868057	3	154720637	NA	NA	G	A	0.99934	0.96258	Imputed	0.01604	-1.11537 (0.22733)	1.25e-06
143	rs143036896	12	767748	NINJ2	intron variant, genic upstream transcript variant	C	T	0.99491	0.78931	Imputed	0.01604	-1.09889 (0.224)	1.25e-06
144	rs144330684	4	173502665	GALNTL6	intron variant, genic upstream transcript variant	T	G	0.99916	0.96392	Imputed	0.01792	-1.04861 (0.21376)	1.25e-06
145	rs138492889	6	2312182	GMDS-DT	intron variant	T	A	0.99826	0.93892	Imputed	0.02358	-0.94765 (0.19327)	1.27e-06
146	rs78618167	6	2326870	GMDS-DT	intron variant	C	G	0.99909	0.97036	Imputed	0.02358	-0.94765 (0.19327)	1.27e-06
147	rs114688299	6	2332219	GMDS-DT	intron variant	C	T	0.99915	0.97182	Genotyped	0.02358	-0.94765 (0.19327)	1.27e-06
148	rs147526693	19	54609666	NDUFA3	intron variant	C	T	0.99895	0.91672	Imputed	0.01038	-1.35496 (0.27635)	1.27e-06
149	rs74505179	1	241459162	RGS7	genic upstream transcript variant, intron variant	G	A	0.99077	0.71264	Imputed	0.02264	-0.94595 (0.19296)	1.27e-06
150	rs74003515	15	25174503	SNRPN,SNHG14	intron variant, genic upstream transcript variant	T	C	0.97842	0.67267	Imputed	0.04245	-0.65595 (0.13386)	1.29e-06
151	rs7789549	7	29299353	CHN2	genic upstream transcript variant, intron variant	A	G	0.998	0.97075	Imputed	0.06038	-0.55849 (0.11409)	1.32e-06
152	rs184818150	11	90469211	DISC1FP1	intron variant	G	A	0.99983	0.98706	Imputed	0.01321	-1.22378 (0.25005)	1.32e-06
153	rs189655585	11	90470346	DISC1FP1	intron variant	C	A	0.99985	0.98813	Imputed	0.01321	-1.22378 (0.25005)	1.32e-06
154	rs185557584	11	90477488	DISC1FP1	intron variant	A	G	0.99995	0.99627	Imputed	0.01321	-1.22378 (0.25005)	1.32e-06
155	rs577616367	11	90478679	DISC1FP1	intron variant	A	T	0.99995	0.9962	Imputed	0.01321	-1.22378 (0.25005)	1.32e-06
156	rs183967394	11	90483106	DISC1FP1	intron variant	G	A	0.99995	0.99603	Imputed	0.01321	-1.22378 (0.25005)	1.32e-06
157	rs574205354	11	90486193	DISC1FP1	intron variant	G	A	0.99995	0.99602	Imputed	0.01321	-1.22378 (0.25005)	1.32e-06
158	rs189159742	11	90491717	DISC1FP1	intron variant	G	A	0.99995	0.99598	Imputed	0.01321	-1.22378 (0.25005)	1.32e-06
159	rs192967057	11	90504490	DISC1FP1	intron variant	A	G	0.99864	0.9004	Imputed	0.01321	-1.22378 (0.25005)	1.32e-06
160	rs149861605	11	90508924	DISC1FP1	intron variant	G	A	0.99689	0.78374	Imputed	0.01321	-1.22378 (0.25005)	1.32e-06
161	rs182903227	10	114250243	VTI1A	genic downstream transcript variant, intron variant	C	T	0.99707	0.87562	Imputed	0.01887	-0.97099 (0.19843)	1.33e-06
162	rs143139921	22	26284328	MYO18B,MYO18B-AS1	intron variant	A	G	0.99758	0.89141	Imputed	0.01698	-1.07754 (0.22026)	1.34e-06
163	rs58644532	4	14028367	NA	NA	A	G	0.99119	0.81967	Imputed	0.03585	-0.756 (0.15461)	1.35e-06
164	9:3415094:A:ATT	9	3415094	NA	NA	A	ATT	0.99379	0.664	Imputed	0.01038	-1.35404 (0.27713)	1.38e-06
165	rs191219095	1	220437061	RAB3GAP2	intron variant	T	G	0.99678	0.75406	Imputed	0.00943	-1.4155 (0.28978)	1.39e-06
166	rs187728196	1	220440040	AURKAP1,RAB3GAP2	intron variant, non-coding transcript variant	C	T	0.99677	0.7541	Imputed	0.00943	-1.4155 (0.28978)	1.39e-06
167	rs115348978	13	100478464	CLYBL,LOC101927437	intron variant	T	C	0.99682	0.87563	Imputed	0.01981	-0.95281 (0.1951)	1.39e-06
168	rs71539815	7	37111356	ELMO1	genic upstream transcript variant, intron variant	C	T	0.99373	0.66676	Imputed	0.00943	-1.43276 (0.29364)	1.42e-06
169	rs181368918	6	16922148	NA	NA	G	A	0.99578	0.8379	Imputed	0.02075	-0.98707 (0.20254)	1.46e-06
170	rs114647034	6	16922278	NA	NA	G	A	0.99544	0.82373	Imputed	0.02075	-0.98707 (0.20254)	1.46e-06
171	rs186303799	6	16923308	NA	NA	A	T	0.99561	0.82981	Imputed	0.02075	-0.98707 (0.20254)	1.46e-06
172	rs146463864	2	23607187	KLHL29	2KB upstream variant, upstream transcript variant	T	C	0.99899	0.92848	Imputed	0.01132	-1.30198 (0.26718)	1.47e-06
173	rs530615597	2	23607865	KLHL29	upstream transcript variant, 2KB upstream variant	G	T	0.99899	0.92848	Imputed	0.01132	-1.30198 (0.26718)	1.47e-06
174	rs115574564	4	113856223	ANK2	genic upstream transcript variant, intron variant	C	T	0.99912	0.94645	Imputed	0.01132	-1.29518 (0.26583)	1.47e-06
175	rs56301212	14	78507161	NRXN3	intron variant, genic upstream transcript variant	C	G	0.9972	0.83076	Imputed	0.01038	-1.34462 (0.27672)	1.57e-06
176	rs116102169	4	138873914	LOC107986315	non-coding transcript variant	C	T	0.994	0.73858	Imputed	0.01604	-1.1136 (0.2295)	1.62e-06
177	rs187484640	4	113827479	ANK2	genic upstream transcript variant, intron variant	A	G	0.99883	0.94089	Imputed	0.01038	-1.34447 (0.27767)	1.7e-06
178	rs189753268	4	113848647	ANK2	genic upstream transcript variant, intron variant	G	A	0.99838	0.88508	Imputed	0.01038	-1.34447 (0.27767)	1.7e-06
179	4:113849461:G:GAAAAATAGTATGGTACTAT	4	113849461	NA	NA	G	GAAAAATAGTATGGTACTAT	0.99827	0.87711	Imputed	0.01038	-1.34447 (0.27767)	1.7e-06
180	rs539921988	4	113851847	ANK2	intron variant, genic upstream transcript variant	A	G	0.99897	0.93574	Imputed	0.01038	-1.34447 (0.27767)	1.7e-06
181	rs150399774	5	89249868	LOC102724637	intron variant	A	T	0.99148	0.75057	Imputed	0.02358	-0.91119 (0.18822)	1.71e-06
182	rs12561821	1	222261229	NA	NA	T	C	0.99544	0.81865	Imputed	0.01792	-1.06514 (0.22032)	1.77e-06
183	rs6918034	6	114950542	NA	NA	C	G	0.99678	0.9805	Imputed	0.15943	-0.37337 (0.07723)	1.77e-06
184	rs56331825	22	42066127	NA	NA	C	T	0.98578	0.5803	Imputed	0.01981	-0.95134 (0.19687)	1.78e-06
185	rs73777271	5	105808760	NA	NA	C	T	0.99857	0.93227	Imputed	0.01509	-1.05551 (0.2189)	1.88e-06
186	rs73777275	5	105818180	NA	NA	C	T	0.99832	0.92288	Imputed	0.01509	-1.05551 (0.2189)	1.88e-06
187	rs2867542	4	13854179	LINC01182,LOC107986182	intron variant, genic downstream transcript variant	C	A	0.98932	0.96681	Imputed	0.46415	0.27744 (0.05758)	1.91e-06
188	rs183289315	4	177973795	NA	NA	C	T	0.99829	0.92733	Imputed	0.01792	-1.03068 (0.21398)	1.92e-06
189	rs150325970	13	55852582	NA	NA	G	A	0.99383	0.65182	Imputed	0.00943	-1.39886 (0.29064)	1.96e-06
190	rs28437152	3	189839875	P3H2,P3H2-AS1	genic upstream transcript variant, intron variant, upstream transcript variant	C	CA	0.97532	0.91168	Imputed	0.0217	-0.9436 (0.19625)	2.01e-06
191	rs190075444	10	39018785	NA	NA	G	T	0.99373	0.64935	Imputed	0.01132	-1.29089 (0.26857)	2.02e-06
192	rs192067705	6	139361011	ABRACL	intron variant	G	A	0.99897	0.9782	Imputed	0.03585	-0.70735 (0.1472)	2.03e-06
193	rs558826325	4	16273580	NA	NA	A	G	0.97877	0.54095	Imputed	0.0283	-0.82326 (0.17139)	2.05e-06
194	rs112061024	1	104784994	NA	NA	A	G	0.99314	0.88022	Imputed	0.04906	-0.63277 (0.13179)	2.07e-06
195	rs371803342	15	22466477	LOC642131	non-coding transcript variant	C	T	0.98452	0.40298	Imputed	0.01509	-1.11418 (0.23208)	2.08e-06
196	7:24293437:TA:T	7	24293437	NA	NA	TA	T	0.99873	0.95793	Imputed	0.02453	-0.88882 (0.1852)	2.09e-06
197	10:54801363:C:T	10	54801363	NA	NA	C	T	0.99812	0.94352	Imputed	0.03679	-0.7125 (0.14853)	2.12e-06
198	rs148212625	1	7513994	CAMTA1	genic upstream transcript variant, genic downstream transcript variant, intron variant	G	T	0.99732	0.89292	Imputed	0.01792	-1.03055 (0.21506)	2.17e-06
199	rs560463005	1	9654155	TMEM201	intron variant	C	T	0.9955	0.72696	Imputed	0.01038	-1.33328 (0.27859)	2.23e-06
200	rs148066653	10	27729125	NA	NA	T	C	0.99928	0.94562	Imputed	0.01038	-1.33667 (0.2799)	2.34e-06
201	rs139431844	10	27746663	NA	NA	G	T	0.99963	0.96877	Imputed	0.01038	-1.33667 (0.2799)	2.34e-06
202	rs113776537	4	7400249	SORCS2	intron variant	C	T	0.99985	0.98643	Imputed	0.01132	-1.17935 (0.24701)	2.35e-06
203	4:7401101:CCTT:C	4	7401101	NA	NA	CCTT	C	0.99993	0.99324	Imputed	0.01132	-1.17935 (0.24701)	2.35e-06
204	rs10240339	7	15606740	NA	NA	A	C	0.99707	0.97633	Genotyped	0.10755	0.44471 (0.09322)	2.4e-06
205	2:166391179:TA:T	2	166391179	NA	NA	TA	T	0.99683	0.80311	Imputed	0.01132	-1.27253 (0.26679)	2.41e-06
206	rs182264641	4	36653064	NA	NA	G	A	0.99921	0.9688	Imputed	0.01792	-1.02078 (0.21423)	2.46e-06
207	rs188798588	4	36656945	NA	NA	T	A	0.99916	0.96022	Imputed	0.01792	-1.02078 (0.21423)	2.46e-06
208	rs181537367	4	36659299	NA	NA	A	G	0.99903	0.95398	Imputed	0.01792	-1.02078 (0.21423)	2.46e-06
209	rs141985593	4	176710975	GPM6A,LOC101928590	upstream transcript variant, 2KB upstream variant, intron variant, genic upstream transcript variant	G	C	0.99637	0.85907	Imputed	0.01887	-1.00702 (0.21136)	2.47e-06
210	rs147978569	6	2342158	GMDS-DT	intron variant	G	A	0.99975	0.98845	Imputed	0.02075	-0.97312 (0.2045)	2.54e-06
211	5:6203719:TAAAC:T	5	6203719	NA	NA	TAAAC	T	0.99804	0.96173	Imputed	0.03774	-0.71301 (0.14989)	2.56e-06
212	rs541352549	6	2314076	GMDS-DT	intron variant	T	C	0.99805	0.92456	Imputed	0.02075	-0.96856 (0.20363)	2.57e-06
213	rs144361998	1	104782624	NA	NA	G	A	0.99194	0.87054	Imputed	0.04717	-0.63675 (0.13394)	2.6e-06
214	rs139394033	1	104782964	NA	NA	G	T	0.99194	0.87054	Imputed	0.04717	-0.63675 (0.13394)	2.6e-06
215	rs17039	9	25737868	NA	NA	G	A	0.99727	0.99094	Genotyped	0.41509	-0.26827 (0.05647)	2.64e-06
216	rs76861826	16	76843151	NA	NA	A	G	0.99565	0.93549	Imputed	0.0566	-0.59045 (0.12429)	2.64e-06
217	rs145652666	10	114217921	VTI1A	genic downstream transcript variant, intron variant	A	G	0.99674	0.88839	Imputed	0.02358	-0.8241 (0.17353)	2.66e-06
218	rs77468562	1	200263571	NA	NA	T	C	0.994	0.76956	Imputed	0.01509	-1.10637 (0.23305)	2.68e-06
219	rs557831969	6	139347000	NA	NA	C	T	0.99824	0.97131	Imputed	0.03491	-0.70663 (0.1489)	2.7e-06
220	rs6693104	1	168912539	LINC00970	intron variant	A	G	0.99808	0.96415	Imputed	0.0434	-0.67442 (0.14223)	2.75e-06
221	rs190375071	4	36547989	LINC02505	intron variant	C	A	0.99952	0.98482	Imputed	0.02453	-0.87092 (0.18377)	2.78e-06
222	rs145185893	4	36548881	LINC02505	intron variant	A	G	0.99952	0.98482	Imputed	0.02453	-0.87092 (0.18377)	2.78e-06
223	rs147039901	4	36556442	LINC02505	intron variant	C	A	0.99977	0.99148	Imputed	0.02453	-0.87092 (0.18377)	2.78e-06
224	rs182796524	4	36557343	LINC02505	intron variant	A	G	0.99977	0.99148	Imputed	0.02453	-0.87092 (0.18377)	2.78e-06
225	rs182339357	4	36562392	LINC02505	intron variant	A	T	0.99984	0.99386	Imputed	0.02453	-0.87092 (0.18377)	2.78e-06
226	rs575525538	4	36563735	LINC02505	intron variant	T	A	0.99984	0.99386	Imputed	0.02453	-0.87092 (0.18377)	2.78e-06
227	rs137888998	4	36564868	LINC02505	intron variant	G	C	0.99984	0.99386	Imputed	0.02453	-0.87092 (0.18377)	2.78e-06
228	rs372609438	4	36566408	LINC02505	intron variant	C	G	0.99993	0.99706	Imputed	0.02453	-0.87092 (0.18377)	2.78e-06
229	rs180996452	4	36568077	LINC02505	intron variant	T	C	0.99993	0.99706	Imputed	0.02453	-0.87092 (0.18377)	2.78e-06
230	rs375126189	4	36568701	LINC02505	intron variant	G	A	0.99993	0.99706	Imputed	0.02453	-0.87092 (0.18377)	2.78e-06
231	rs146547395	4	36577880	LINC02505	intron variant	A	G	0.99994	0.99773	Imputed	0.02453	-0.87092 (0.18377)	2.78e-06
232	rs139364072	4	36578388	LINC02505	intron variant	G	A	0.99994	0.99773	Imputed	0.02453	-0.87092 (0.18377)	2.78e-06
233	rs142860312	4	36584008	LINC02505	intron variant	C	A	0.99986	0.99416	Imputed	0.02453	-0.87092 (0.18377)	2.78e-06
234	2:159711975:CT:C	2	159711975	NA	NA	CT	C	0.99725	0.82899	Imputed	0.01226	-1.22848 (0.25926)	2.79e-06
235	rs530129207	2	159711980	NA	NA	T	C	0.99725	0.82899	Imputed	0.01226	-1.22848 (0.25926)	2.79e-06
236	rs73272349	7	24263507	LOC107986777	intron variant, genic upstream transcript variant	C	T	0.99699	0.87655	Imputed	0.01698	-1.04449 (0.22045)	2.8e-06
237	rs116030390	7	70987014	GALNT17	intron variant, genic downstream transcript variant	G	A	0.99517	0.87165	Imputed	0.02736	-0.82891 (0.17498)	2.81e-06
238	rs115540318	4	36542282	LINC02505	intron variant	G	A	0.9999	0.9975	Genotyped	0.03962	-0.67948 (0.14348)	2.83e-06
239	rs138083174	8	24956012	NA	NA	G	A	0.9994	0.95356	Imputed	0.01132	-1.26459 (0.26713)	2.85e-06
240	rs76066454	7	29314876	CHN2	genic upstream transcript variant, intron variant	A	G	0.9985	0.97948	Imputed	0.05943	-0.55273 (0.11677)	2.86e-06
241	rs180737536	9	101643266	NA	NA	A	G	0.99663	0.87625	Imputed	0.0217	-0.92672 (0.1959)	2.9e-06
242	rs111848529	1	104784264	NA	NA	A	C	0.99248	0.8818	Imputed	0.05189	-0.60762 (0.12859)	2.97e-06
243	rs7357091	7	113237713	NA	NA	T	G	0.99912	0.98325	Imputed	0.04057	-0.69548 (0.14718)	2.97e-06
244	rs140547547	15	55604808	NA	NA	C	G	0.99622	0.82405	Imputed	0.01321	-1.17801 (0.24937)	2.99e-06
245	4:176712927:CACAG:C	4	176712927	NA	NA	CACAG	C	0.99685	0.88354	Imputed	0.02075	-0.95131 (0.20143)	3.01e-06
246	rs146059731	4	176712959	GPM6A,LOC101928590	intron variant, genic upstream transcript variant	A	G	0.99685	0.88354	Imputed	0.02075	-0.95131 (0.20143)	3.01e-06
247	5:77235044:ACT:A	5	77235044	NA	NA	ACT	A	0.99767	0.83269	Imputed	0.01038	-1.31279 (0.27802)	3.02e-06
248	rs146451001	9	88065024	NA	NA	T	C	0.99902	0.94609	Imputed	0.01604	-1.06685 (0.22608)	3.06e-06
249	rs116645746	9	88068911	NA	NA	G	A	0.999	0.945	Imputed	0.01604	-1.06685 (0.22608)	3.06e-06
250	9:88083161:C:T	9	88083161	NA	NA	C	T	0.99883	0.93736	Imputed	0.01604	-1.06685 (0.22608)	3.06e-06
251	rs1882088	7	136089679	LOC105375523	genic downstream transcript variant, intron variant	T	A	0.99141	0.97194	Imputed	0.4783	-0.26356 (0.05586)	3.07e-06
252	rs139537040	4	36707119	NA	NA	G	C	0.99293	0.67116	Imputed	0.01321	-1.09293 (0.23179)	3.12e-06
253	rs6735198	2	159707438	NA	NA	G	A	0.99607	0.85182	Imputed	0.01698	-1.0357 (0.21965)	3.12e-06
254	rs547556997	2	159708532	NA	NA	G	A	0.99607	0.85182	Imputed	0.01698	-1.0357 (0.21965)	3.12e-06
255	rs147425133	2	159713205	NA	NA	T	C	0.99607	0.85182	Imputed	0.01698	-1.0357 (0.21965)	3.12e-06
256	rs17826805	14	78528333	NRXN3	intron variant, genic upstream transcript variant	C	G	0.99809	0.88592	Imputed	0.01415	-1.12178 (0.23797)	3.14e-06
257	15:22457141:TAAG:T	15	22457141	NA	NA	TAAG	T	0.9771	0.61064	Imputed	0.05849	-0.58377 (0.12384)	3.14e-06
258	15:22458898:GC:G	15	22458898	NA	NA	GC	G	0.97546	0.58367	Imputed	0.05849	-0.58377 (0.12384)	3.14e-06
259	rs146123698	15	22495471	NA	NA	G	A	0.97861	0.65616	Imputed	0.03019	-0.78389 (0.16645)	3.2e-06
260	rs552472581	15	22496106	NA	NA	G	A	0.97236	0.56899	Imputed	0.03019	-0.78389 (0.16645)	3.2e-06
261	rs144008345	13	47590123	NA	NA	A	C	0.9968	0.81104	Imputed	0.01132	-1.28302 (0.27254)	3.23e-06
262	1:104781625:GT:G	1	104781625	NA	NA	GT	G	0.9946	0.95837	Imputed	0.04623	-0.63705 (0.13534)	3.24e-06
263	rs150964134	5	75958912	IQGAP2	intron variant	A	T	0.99744	0.82638	Imputed	0.01132	-1.27398 (0.27067)	3.24e-06
264	rs75005675	13	68278505	NA	NA	A	T	0.99708	0.82504	Imputed	0.01321	-1.16731 (0.24819)	3.29e-06
265	rs9832056	3	136095191	STAG1	genic downstream transcript variant, intron variant	A	T	0.99796	0.94478	Imputed	0.0283	-0.81 (0.17224)	3.31e-06
266	2:219420264:TTCAG:T	2	219420264	NA	NA	TTCAG	T	0.9995	0.97203	Imputed	0.01132	-1.26152 (0.26828)	3.31e-06
267	rs148214534	15	22494869	NA	NA	C	T	0.99211	0.70222	Imputed	0.02075	-0.94284 (0.20054)	3.32e-06
268	rs77687248	2	35261027	NA	NA	G	T	0.99652	0.80006	Imputed	0.01226	-1.20472 (0.25634)	3.35e-06
269	rs142674002	2	35261150	NA	NA	G	T	0.99652	0.80006	Imputed	0.01226	-1.20472 (0.25634)	3.35e-06
270	rs142162357	3	146287400	NA	NA	A	C	0.99634	0.80947	Imputed	0.01226	-1.20651 (0.2569)	3.4e-06
271	rs150890321	3	146368522	NA	NA	A	T	0.99693	0.82303	Imputed	0.01226	-1.20651 (0.2569)	3.4e-06
272	rs142346438	3	146369972	NA	NA	A	G	0.99542	0.76801	Imputed	0.01226	-1.20651 (0.2569)	3.4e-06
273	rs374231764	4	36668640	NA	NA	G	T	0.99751	0.89062	Imputed	0.01698	-1.03343 (0.22005)	3.4e-06
274	rs10036374	5	172826783	LOC105377732	genic upstream transcript variant, intron variant	A	C	0.99655	0.76691	Imputed	0.00943	-1.37035 (0.29187)	3.42e-06
275	rs78362335	1	173275129	TNFSF4,LOC100506023	genic upstream transcript variant, genic downstream transcript variant, intron variant	G	A	0.99813	0.98636	Genotyped	0.11793	-0.40015 (0.08529)	3.48e-06
276	rs74798977	6	124172749	NKAIN2	intron variant	T	C	0.99791	0.94865	Imputed	0.02925	-0.79942 (0.1706)	3.57e-06
277	rs58860195	6	85345830	NA	NA	C	T	0.99451	0.8142	Imputed	0.01415	-1.1155 (0.23807)	3.58e-06
278	rs114055021	6	2341068	GMDS-DT	intron variant	C	A	0.99832	0.9435	Imputed	0.02547	-0.87501 (0.18678)	3.6e-06
279	17:57715059:CA:C	17	57715059	NA	NA	CA	C	0.96509	0.89122	Imputed	0.38208	0.26483 (0.05653)	3.6e-06
280	rs115203981	6	143131982	HIVEP2	intron variant	T	C	0.99916	0.94549	Genotyped	0.00943	-1.36583 (0.29161)	3.61e-06
281	rs77232444	6	143132005	HIVEP2	intron variant	T	A	0.99915	0.94264	Imputed	0.00943	-1.36583 (0.29161)	3.61e-06
282	rs16956961	13	100497432	CLYBL,LOC101927437	intron variant	A	T	0.99736	0.90373	Imputed	0.0217	-0.87652 (0.18716)	3.62e-06
283	rs114740192	12	1372016	ERC1	intron variant	T	C	0.99388	0.93323	Imputed	0.07358	-0.50039 (0.10685)	3.63e-06
284	rs10224947	7	136090738	LOC105375523	genic downstream transcript variant, intron variant	T	C	0.99062	0.97038	Imputed	0.48396	-0.26118 (0.05581)	3.67e-06
285	rs10271412	7	136090754	LOC105375523	genic downstream transcript variant, intron variant	G	T	0.99061	0.97038	Imputed	0.48396	-0.26118 (0.05581)	3.67e-06
286	rs183170703	6	124171736	NKAIN2	intron variant	C	T	0.99992	0.99762	Genotyped	0.03396	-0.74612 (0.15944)	3.68e-06
287	rs556383842	4	15793862	CD38	intron variant	G	A	0.99419	0.68283	Imputed	0.01698	-1.02191 (0.2184)	3.69e-06
288	rs141857988	4	36544698	LINC02505	intron variant	C	T	0.99931	0.97762	Imputed	0.02547	-0.84528 (0.18074)	3.73e-06
289	rs186756146	4	36545037	LINC02505	intron variant	G	T	0.99931	0.97762	Imputed	0.02547	-0.84528 (0.18074)	3.73e-06
290	rs140402448	2	171433666	MYO3B	intron variant	C	T	0.99633	0.81713	Imputed	0.01604	-1.05918 (0.22666)	3.8e-06
291	rs115368333	18	6355380	L3MBTL4	genic upstream transcript variant, intron variant	C	G	0.99517	0.86962	Imputed	0.02547	-0.84333 (0.18056)	3.84e-06
292	rs16949963	18	6355880	L3MBTL4	genic upstream transcript variant, intron variant	A	T	0.99517	0.86962	Imputed	0.02547	-0.84333 (0.18056)	3.84e-06
293	4:8252452:CTGT:C	4	8252452	NA	NA	CTGT	C	0.99899	0.95929	Imputed	0.02075	-0.93813 (0.20106)	3.92e-06
294	1:222243283:TG:T	1	222243283	NA	NA	TG	T	0.99283	0.74682	Imputed	0.01887	-0.95213 (0.20427)	4.01e-06
295	rs11118934	1	222243455	NA	NA	T	C	0.99283	0.74682	Imputed	0.01887	-0.95213 (0.20427)	4.01e-06
296	rs12134885	1	222244380	NA	NA	T	C	0.99283	0.7469	Imputed	0.01887	-0.95213 (0.20427)	4.01e-06
297	rs1855982	1	65695853	AK4	3 prime UTR variant	A	G	0.95906	0.40383	Imputed	0.03208	0.72456 (0.15567)	4.14e-06
298	rs1336472	1	65695930	AK4	3 prime UTR variant	G	A	0.95882	0.40369	Imputed	0.03208	0.72456 (0.15567)	4.14e-06
299	rs138328817	5	150287840	NA	NA	T	C	0.99517	0.68166	Imputed	0.01132	-1.254 (0.26948)	4.16e-06
300	rs76637045	16	28179316	XPO6	intron variant, genic upstream transcript variant, 5 prime UTR variant	T	C	0.99893	0.97986	Imputed	0.04528	-0.64772 (0.13937)	4.28e-06
301	rs17008127	3	71052376	FOXP1	intron variant, genic downstream transcript variant	C	T	0.9971	0.98931	Genotyped	0.28302	0.28884 (0.06218)	4.32e-06
302	rs113569838	1	241458695	RGS7	intron variant, genic upstream transcript variant	G	A	0.99062	0.61264	Imputed	0.01509	-1.1026 (0.23741)	4.34e-06
303	rs12051350	16	18908268	SMG1	missense variant, coding sequence variant, genic upstream transcript variant	C	T	0.9893	0.58768	Imputed	0.01887	-0.92455 (0.19919)	4.4e-06
304	rs80193772	20	50419258	SALL4	upstream transcript variant, 2KB upstream variant	T	C	0.9948	0.91858	Imputed	0.05566	-0.59464 (0.12819)	4.46e-06
305	rs34410879	13	69350536	NA	NA	A	T	0.99126	0.96236	Imputed	0.18962	-0.33731 (0.07285)	4.63e-06
306	2:135516521:C:CA	2	135516521	NA	NA	C	CA	0.99281	0.96361	Imputed	0.17075	-0.34608 (0.07481)	4.73e-06
307	6:20622003:G:GT	6	20622003	NA	NA	G	GT	0.97816	0.92318	Imputed	0.21038	-0.31942 (0.06906)	4.74e-06
308	rs114317948	18	6355030	L3MBTL4	genic upstream transcript variant, intron variant	C	A	0.99727	0.91024	Imputed	0.02264	-0.8819 (0.19068)	4.75e-06
309	rs79368407	18	6356366	L3MBTL4	genic upstream transcript variant, intron variant	A	G	0.99727	0.91024	Imputed	0.02264	-0.8819 (0.19068)	4.75e-06
310	6:85353250:CTG:C	6	85353250	NA	NA	CTG	C	0.99503	0.75941	Imputed	0.01038	-1.28493 (0.27794)	4.79e-06
311	rs10868306	9	88098058	NA	NA	C	T	0.99811	0.97389	Genotyped	0.0566	-0.56044 (0.12128)	4.83e-06
312	rs77579416	1	6273518	RNF207	intron variant	G	T	0.99282	0.94903	Imputed	0.12358	-0.4019 (0.08699)	4.86e-06
313	rs537149125	1	173446228	PRDX6,LOC100506023	upstream transcript variant, non-coding transcript variant, 2KB upstream variant	G	A	0.99796	0.95415	Imputed	0.03019	-0.76845 (0.16636)	4.87e-06
314	rs374557952	15	22441849	NA	NA	T	C	0.97437	0.56812	Imputed	0.05755	-0.57621 (0.12476)	4.89e-06
315	rs375505747	15	22444567	NA	NA	A	G	0.97316	0.54185	Imputed	0.05755	-0.57621 (0.12476)	4.89e-06
316	rs368818992	15	22453517	LOC107984785	intron variant	G	A	0.97578	0.58807	Imputed	0.05755	-0.57621 (0.12476)	4.89e-06
317	rs374239565	15	22457725	LOC107984785	non-coding transcript variant	G	C	0.97584	0.58903	Imputed	0.05755	-0.57621 (0.12476)	4.89e-06
318	rs142401535	4	173571783	GALNTL6,GALNTL6-AS1	intron variant, genic upstream transcript variant	G	A	0.99956	0.97939	Imputed	0.01887	-0.96601 (0.20925)	4.94e-06
319	rs147289195	4	129974631	SCLT1	intron variant, genic upstream transcript variant	T	C	0.99804	0.88237	Imputed	0.01321	-1.15252 (0.24976)	4.98e-06
320	rs150916933	4	129975314	SCLT1	intron variant, genic upstream transcript variant	T	C	0.99804	0.88237	Imputed	0.01321	-1.15252 (0.24976)	4.98e-06
321	rs150448659	4	129981885	SCLT1	intron variant, genic upstream transcript variant	A	C	0.99804	0.88239	Imputed	0.01321	-1.15252 (0.24976)	4.98e-06
322	rs182238355	4	129983147	SCLT1	intron variant, genic upstream transcript variant	G	A	0.99803	0.8813	Imputed	0.01321	-1.15252 (0.24976)	4.98e-06
323	rs73483168	18	74478908	NA	NA	G	A	0.99925	0.99111	Genotyped	0.05943	-0.5591 (0.12118)	5e-06
324	rs77471182	13	69762281	NA	NA	C	T	0.99576	0.89144	Imputed	0.0283	-0.79265 (0.17183)	5.02e-06
325	rs1882089	7	136089692	LOC105375523	genic downstream transcript variant, intron variant	G	A	0.98962	0.96799	Imputed	0.48962	-0.2604 (0.05646)	5.05e-06
326	rs116296353	11	14896533	NA	NA	T	A	0.99824	0.90034	Imputed	0.01321	-1.16465 (0.2526)	5.07e-06
327	rs76794520	9	12050210	NA	NA	A	G	0.99424	0.83083	Imputed	0.02075	-0.83711 (0.18157)	5.08e-06
328	rs114974718	14	92197349	CATSPERB	intron variant	G	A	0.99889	0.91217	Imputed	0.01038	-1.29904 (0.28179)	5.09e-06
329	rs140072186	14	28464473	NA	NA	G	A	0.99695	0.80437	Imputed	0.01132	-1.2342 (0.2679)	5.16e-06
330	rs9295472	6	20622352	CDKAL1	intron variant, genic upstream transcript variant	C	G	0.99138	0.95798	Imputed	0.21698	-0.31854 (0.06916)	5.19e-06
331	rs114966178	4	173548533	GALNTL6	genic upstream transcript variant, intron variant	G	T	0.99958	0.97843	Imputed	0.01698	-1.01492 (0.22046)	5.24e-06
332	rs139715386	4	173575306	GALNTL6,GALNTL6-AS1	intron variant, genic upstream transcript variant	G	T	0.99962	0.98013	Imputed	0.01698	-1.01492 (0.22046)	5.24e-06
333	4:173604012:GA:G	4	173604012	NA	NA	GA	G	0.99831	0.92743	Imputed	0.01698	-1.01492 (0.22046)	5.24e-06
334	rs138064309	4	173648511	GALNTL6,GALNTL6-AS1	upstream transcript variant, 2KB upstream variant, intron variant	G	A	0.99976	0.98746	Imputed	0.01698	-1.01492 (0.22046)	5.24e-06
335	rs191374125	4	173657444	GALNTL6	intron variant	T	G	0.99982	0.99046	Imputed	0.01698	-1.01492 (0.22046)	5.24e-06
336	rs139492774	4	173674015	GALNTL6	intron variant	T	G	0.99984	0.99176	Imputed	0.01698	-1.01492 (0.22046)	5.24e-06
337	rs114247486	2	166369887	CSRNP3	genic upstream transcript variant, intron variant	C	T	0.99649	0.80259	Imputed	0.01226	-1.18263 (0.25691)	5.25e-06
338	rs9465837	6	20624179	CDKAL1	intron variant, genic upstream transcript variant	C	G	0.9919	0.9604	Imputed	0.21604	-0.31831 (0.0692)	5.33e-06
339	rs145755153	22	18054784	SLC25A18	genic upstream transcript variant, intron variant	A	C	0.99579	0.84673	Imputed	0.02075	-0.92316 (0.20095)	5.48e-06
340	1:95389058:CT:CTT	1	95389058	NA	NA	CT	CTT	0.98908	0.80066	Imputed	0.03868	-0.68148 (0.14834)	5.48e-06
341	rs10142336	14	52303386	GNG2	genic upstream transcript variant, intron variant	C	T	0.9976	0.97757	Imputed	0.08302	-0.48575 (0.10574)	5.48e-06
342	rs193178814	14	52303823	GNG2	intron variant, genic upstream transcript variant	C	G	0.9976	0.97757	Imputed	0.08302	-0.48575 (0.10574)	5.48e-06
343	rs182000948	4	171167890	LINC01612	intron variant	C	T	0.9992	0.95728	Imputed	0.01415	-0.98133 (0.21371)	5.53e-06
344	rs150606219	9	140991182	CACNA1B	intron variant	G	A	0.99736	0.81295	Imputed	0.01132	-1.22731 (0.26728)	5.53e-06
345	rs148421006	9	140992183	CACNA1B	intron variant	T	C	0.99852	0.88776	Imputed	0.01132	-1.22731 (0.26728)	5.53e-06
346	rs375355109	9	141003380	CACNA1B	intron variant	A	G	0.9993	0.94151	Imputed	0.01132	-1.22731 (0.26728)	5.53e-06
347	rs112127722	1	43505884	NA	NA	G	A	0.99677	0.88223	Imputed	0.01698	-0.99881 (0.21754)	5.55e-06
348	rs147614476	3	146147979	PLSCR2	genic downstream transcript variant, intron variant	A	C	0.99854	0.90701	Imputed	0.01132	-1.23007 (0.26794)	5.56e-06
349	rs146362241	3	146182125	PLSCR2	genic upstream transcript variant, upstream transcript variant, intron variant	T	C	0.9984	0.90517	Imputed	0.01132	-1.23007 (0.26794)	5.56e-06
350	rs146124957	3	146191456	PLSCR2	genic upstream transcript variant, intron variant	A	C	0.99863	0.92054	Imputed	0.01132	-1.23007 (0.26794)	5.56e-06
351	rs4889599	16	30968589	SETD1A	5 prime UTR variant, upstream transcript variant, genic upstream transcript variant	C	T	0.9953	0.97833	Imputed	0.22736	-0.31805 (0.0693)	5.6e-06
352	rs62055866	16	30969557	SETD1A	intron variant, upstream transcript variant, genic upstream transcript variant	G	C	0.99573	0.98025	Imputed	0.22736	-0.31805 (0.0693)	5.6e-06
353	rs12707303	7	136087585	LOC105375523	intron variant, genic downstream transcript variant	T	A	0.99304	0.97829	Imputed	0.49057	-0.25847 (0.05632)	5.6e-06
354	7:136087669:TAAAC:T	7	136087669	NA	NA	TAAAC	T	0.99316	0.97873	Imputed	0.49057	-0.25847 (0.05632)	5.6e-06
355	rs74049457	14	52306820	GNG2	intron variant, genic upstream transcript variant	G	A	0.9986	0.98474	Genotyped	0.0783	-0.49715 (0.10844)	5.73e-06
356	rs545652721	4	57533874	HOPX	intron variant, genic upstream transcript variant	G	T	0.99825	0.95338	Imputed	0.0283	-0.73596 (0.16055)	5.74e-06
357	rs114230138	4	57535204	HOPX	genic upstream transcript variant, intron variant	C	T	0.99799	0.94553	Imputed	0.0283	-0.73596 (0.16055)	5.74e-06
358	rs371415420	4	57535351	HOPX	intron variant, genic upstream transcript variant	C	T	0.99799	0.94553	Imputed	0.0283	-0.73596 (0.16055)	5.74e-06
359	rs114282468	4	57536059	HOPX	genic upstream transcript variant, intron variant	A	G	0.99799	0.94553	Imputed	0.0283	-0.73596 (0.16055)	5.74e-06
360	rs559618576	4	57536095	HOPX	genic upstream transcript variant, intron variant	C	T	0.99791	0.94287	Imputed	0.0283	-0.73596 (0.16055)	5.74e-06
361	rs558114472	4	57536513	HOPX	genic upstream transcript variant, intron variant	T	C	0.9977	0.93965	Imputed	0.0283	-0.73596 (0.16055)	5.74e-06
362	rs114660369	4	57536587	HOPX	genic upstream transcript variant, intron variant	C	G	0.9977	0.93965	Imputed	0.0283	-0.73596 (0.16055)	5.74e-06
363	rs114366231	4	57536705	HOPX	genic upstream transcript variant, intron variant	G	T	0.9977	0.93965	Imputed	0.0283	-0.73596 (0.16055)	5.74e-06
364	rs571648041	4	57537078	HOPX	intron variant, genic upstream transcript variant	G	A	0.9977	0.93965	Imputed	0.0283	-0.73596 (0.16055)	5.74e-06
365	rs185678999	4	57537088	HOPX	intron variant, genic upstream transcript variant	G	A	0.9977	0.93965	Imputed	0.0283	-0.73596 (0.16055)	5.74e-06
366	rs116790832	4	57537775	HOPX	intron variant, genic upstream transcript variant	G	A	0.99668	0.91537	Imputed	0.0283	-0.73596 (0.16055)	5.74e-06
367	rs116529748	4	57538123	HOPX	intron variant, genic upstream transcript variant	C	A	0.99668	0.91537	Imputed	0.0283	-0.73596 (0.16055)	5.74e-06
368	rs540232000	20	12597465	NA	NA	A	G	0.99518	0.77723	Imputed	0.01415	-1.09452 (0.2388)	5.75e-06
369	rs953075	6	114974365	NA	NA	A	G	0.99635	0.98161	Imputed	0.20472	-0.32259 (0.07039)	5.76e-06
370	rs111575530	16	75280839	BCAR1	intron variant, genic upstream transcript variant	A	T	0.99122	0.86405	Imputed	0.04151	-0.66561 (0.14526)	5.78e-06
371	rs146183009	1	6288496	ICMT	intron variant	G	A	0.99022	0.91039	Imputed	0.08774	-0.45831 (0.10008)	5.86e-06
372	1:6289086:C:CTT	1	6289086	NA	NA	C	CTT	0.99317	0.93985	Imputed	0.08774	-0.45831 (0.10008)	5.86e-06
373	21:23172174:CT:C	21	23172174	NA	NA	CT	C	0.99927	0.96333	Imputed	0.01509	-1.06939 (0.23359)	5.89e-06
374	rs75838245	8	96724754	C8orf37-AS1	intron variant	A	G	0.99886	0.95025	Imputed	0.01887	-0.95205 (0.208)	5.92e-06
375	rs7229715	18	62534280	LOC107985178	intron variant	A	C	0.99598	0.92277	Imputed	0.03585	-0.65221 (0.14252)	5.94e-06
376	rs375815943	10	42991276	LINC00839	500B downstream variant, downstream transcript variant	C	G	0.99972	0.9734	Imputed	0.00755	-1.47982 (0.32345)	5.98e-06
377	rs182246327	10	43015111	ZNF37BP	non-coding transcript variant	C	T	0.99972	0.97376	Imputed	0.00755	-1.47982 (0.32345)	5.98e-06
378	rs151320232	10	43057004	NA	NA	C	A	0.99929	0.94822	Imputed	0.00755	-1.47982 (0.32345)	5.98e-06
379	rs148892183	17	4958732	NA	NA	G	A	0.99455	0.78003	Imputed	0.01604	-0.97782 (0.21378)	6.01e-06
380	rs7793025	7	135980465	LOC105375523	genic downstream transcript variant, intron variant	C	T	0.9902	0.82949	Imputed	0.04811	-0.60287 (0.13184)	6.04e-06
381	rs7792893	7	135980466	LOC105375523	genic downstream transcript variant, intron variant	A	G	0.9902	0.82949	Imputed	0.04811	-0.60287 (0.13184)	6.04e-06
382	rs61740368	16	27765502	KATNIP	intron variant, synonymous variant, coding sequence variantClinicalsignificance:benign	G	A	0.99442	0.73052	Imputed	0.01132	-1.22626 (0.26818)	6.05e-06
383	rs9601486	13	81480742	NA	NA	T	A	0.99932	0.9973	Imputed	0.48962	0.26305 (0.05756)	6.11e-06
384	rs9601487	13	81484446	NA	NA	T	C	0.99998	0.99992	Genotyped	0.48962	0.26305 (0.05756)	6.11e-06
385	rs549923830	7	67213372	NA	NA	T	G	0.99466	0.56533	Imputed	0.01038	-1.27465 (0.27947)	6.38e-06
386	rs57766903	13	69354618	NA	NA	C	T	0.99995	0.9997	Genotyped	0.19057	-0.33241 (0.07289)	6.39e-06
387	13:69355507:ATATAGAG:A	13	69355507	NA	NA	ATATAGAG	A	0.99862	0.99156	Imputed	0.19057	-0.33241 (0.07289)	6.39e-06
388	rs35483112	13	69355747	NA	NA	G	A	0.99865	0.99174	Imputed	0.19057	-0.33241 (0.07289)	6.39e-06
389	rs12867360	13	69357603	NA	NA	G	A	0.99861	0.99175	Imputed	0.19057	-0.33241 (0.07289)	6.39e-06
390	rs35259343	13	69360877	NA	NA	C	A	0.99828	0.99062	Imputed	0.19057	-0.33241 (0.07289)	6.39e-06
391	16:16928322:A:AAAAAAAAAAAAAAAAAAAAAAAGAAAAAG	16	16928322	NA	NA	A	AAAAAAAAAAAAAAAAAAAAAAAGAAAAAG	0.957	0.87432	Imputed	0.41226	0.26833 (0.05884)	6.39e-06
392	rs115878880	4	36542394	LINC02505	intron variant	C	T	0.99982	0.99564	Imputed	0.04151	-0.64311 (0.14102)	6.39e-06
393	rs148081521	4	36544163	LINC02505	intron variant	G	A	0.99923	0.98423	Imputed	0.04151	-0.64311 (0.14102)	6.39e-06
394	rs560123627	3	132330557	ACAD11,NPHP3-ACAD11	intron variant	T	G	0.99669	0.81266	Imputed	0.01132	-1.21361 (0.26612)	6.39e-06
395	rs190790508	3	132337023	ACAD11,NPHP3-ACAD11	intron variant	G	A	0.99683	0.81267	Imputed	0.01132	-1.21361 (0.26612)	6.39e-06
396	rs140871599	5	89245568	LOC102724637	non-coding transcript variant	G	A	0.99067	0.80638	Imputed	0.03396	-0.66788 (0.14651)	6.44e-06
397	rs367780105	15	22442373	NA	NA	G	A	0.97394	0.55664	Imputed	0.05755	-0.5695 (0.12495)	6.47e-06
398	rs180845666	3	24830008	LOC107986070	intron variant	A	G	0.99888	0.91373	Imputed	0.01132	-1.2272 (0.26926)	6.47e-06
399	7:92372054:T:TAC	7	92372054	NA	NA	T	TAC	0.99788	0.89518	Imputed	0.01604	-1.0309 (0.22623)	6.5e-06
400	rs12865068	13	19365318	NA	NA	A	C	0.98634	0.66166	Imputed	0.02358	-0.80776 (0.17728)	6.51e-06
401	rs184484374	10	39013060	NA	NA	C	T	0.99629	0.7488	Imputed	0.00943	-1.34364 (0.29491)	6.52e-06
402	rs117081498	10	39013727	NA	NA	C	T	0.99629	0.7488	Imputed	0.00943	-1.34364 (0.29491)	6.52e-06
403	rs147597379	10	39014855	NA	NA	G	C	0.99629	0.7488	Imputed	0.00943	-1.34364 (0.29491)	6.52e-06
404	rs185304521	10	39014998	NA	NA	A	T	0.99629	0.7488	Imputed	0.00943	-1.34364 (0.29491)	6.52e-06
405	rs145661594	10	39016062	NA	NA	G	C	0.99619	0.74186	Imputed	0.00943	-1.34364 (0.29491)	6.52e-06
406	rs189345916	10	39016774	NA	NA	G	A	0.99616	0.73652	Imputed	0.00943	-1.34364 (0.29491)	6.52e-06
407	rs147098547	10	39017297	NA	NA	G	A	0.99599	0.72833	Imputed	0.00943	-1.34364 (0.29491)	6.52e-06
408	rs138515278	10	39017327	NA	NA	C	G	0.99629	0.7488	Imputed	0.00943	-1.34364 (0.29491)	6.52e-06
409	rs141656733	10	39019087	NA	NA	C	T	0.99635	0.75432	Imputed	0.00943	-1.34364 (0.29491)	6.52e-06
410	rs189830127	10	39020241	NA	NA	G	A	0.99635	0.75432	Imputed	0.00943	-1.34364 (0.29491)	6.52e-06
411	rs147700726	10	39021196	NA	NA	C	T	0.99626	0.74749	Imputed	0.00943	-1.34364 (0.29491)	6.52e-06
412	rs185280353	10	39021931	NA	NA	C	T	0.99629	0.74812	Imputed	0.00943	-1.34364 (0.29491)	6.52e-06
413	rs183800549	10	39022777	NA	NA	C	T	0.99635	0.75432	Imputed	0.00943	-1.34364 (0.29491)	6.52e-06
414	rs182338290	10	39022809	NA	NA	C	T	0.99475	0.70006	Imputed	0.00943	-1.34364 (0.29491)	6.52e-06
415	rs189929633	10	39022904	NA	NA	G	A	0.99635	0.75432	Imputed	0.00943	-1.34364 (0.29491)	6.52e-06
416	rs117992367	10	39023288	NA	NA	G	A	0.99635	0.75432	Imputed	0.00943	-1.34364 (0.29491)	6.52e-06
417	rs117503255	10	39023753	NA	NA	A	T	0.99618	0.74204	Imputed	0.00943	-1.34364 (0.29491)	6.52e-06
418	rs147855281	10	39100282	NA	NA	T	C	0.99553	0.69599	Imputed	0.00943	-1.34364 (0.29491)	6.52e-06
419	rs188707320	10	114174196	ACSL5	intron variant	C	T	0.99892	0.93582	Imputed	0.01321	-1.12899 (0.2478)	6.52e-06
420	rs116636503	11	130916807	NA	NA	C	T	0.99939	0.96068	Imputed	0.01038	-1.27366 (0.27971)	6.6e-06
421	rs192222625	16	54129175	FTO	genic downstream transcript variant, intron variant	C	T	0.99766	0.82564	Imputed	0.01038	-1.18586 (0.26054)	6.66e-06
422	18:64735592:GTTTTT:G	18	64735592	NA	NA	GTTTTT	G	0.98329	0.92767	Imputed	0.25755	-0.30998 (0.06813)	6.7e-06
423	rs74049510	1	6282918	ICMT	3 prime UTR variant	A	T	0.99459	0.96709	Imputed	0.13679	-0.3834 (0.08431)	6.77e-06
424	rs58098111	1	6283126	ICMT	3 prime UTR variant	G	A	0.99443	0.96596	Imputed	0.13679	-0.3834 (0.08431)	6.77e-06
425	4:173601531:G:GA	4	173601531	NA	NA	G	GA	0.99481	0.89995	Imputed	0.03679	-0.64827 (0.14261)	6.84e-06
426	9:25118716:A:G	9	25118716	NA	NA	A	G	0.99567	0.95003	Imputed	0.0217	-0.88734 (0.19524)	6.86e-06
427	rs79335986	9	25119147	NA	NA	C	T	0.99617	0.85909	Imputed	0.0217	-0.88734 (0.19524)	6.86e-06
428	rs60846395	1	6279562	RNF207	genic downstream transcript variant, 3 prime UTR variant, non-coding transcript variant	T	G	0.9952	0.97169	Imputed	0.13396	-0.38599 (0.08496)	6.91e-06
429	rs59343063	1	6280018	RNF207	genic downstream transcript variant, 3 prime UTR variant, non-coding transcript variant	G	A	0.9952	0.97169	Imputed	0.13396	-0.38599 (0.08496)	6.91e-06
430	rs145829816	10	35484526	CREM	genic downstream transcript variant, intron variant, upstream transcript variant, genic upstream transcript variant	A	G	0.99659	0.77314	Imputed	0.01132	-1.21754 (0.26808)	6.96e-06
431	16:75232655:TAA:T	16	75232655	NA	NA	TAA	T	0.85179	0.55412	Imputed	0.28396	-0.2858 (0.06295)	7.02e-06
432	rs115503919	11	131157910	NA	NA	A	G	1	0.99997	Genotyped	0.01792	-0.97 (0.21369)	7.04e-06
433	rs144228623	15	22470785	NA	NA	C	T	0.98188	0.69584	Imputed	0.06038	-0.55478 (0.12226)	7.09e-06
434	rs370657663	15	22472221	LOC107983983	intron variant	G	C	0.98029	0.66749	Imputed	0.06038	-0.55478 (0.12226)	7.09e-06
435	rs529116159	15	22474475	LOC107983983	upstream transcript variant, 2KB upstream variant	T	G	0.98711	0.79979	Imputed	0.06038	-0.55478 (0.12226)	7.09e-06
436	1:95712050:TGAGACTCA:T	1	95712050	NA	NA	TGAGACTCA	T	0.99914	0.96699	Imputed	0.0217	-0.84764 (0.18681)	7.1e-06
437	rs555099204	15	81777881	NA	NA	A	G	0.99514	0.79405	Imputed	0.01604	-1.02144 (0.22515)	7.13e-06
438	rs149289232	4	36706831	NA	NA	G	A	0.99812	0.84511	Imputed	0.00943	-1.32451 (0.29216)	7.23e-06
439	rs3760738	19	51523897	KLK10	2KB upstream variant, upstream transcript variant	A	G	0.9986	0.91775	Genotyped	0.01321	1.12695 (0.2487)	7.3e-06
440	rs140216564	6	21195545	CDKAL1	genic downstream transcript variant, intron variant	C	G	0.9993	0.95978	Imputed	0.01321	-1.04973 (0.23168)	7.31e-06
441	rs188445371	1	229552711	NA	NA	T	C	0.97362	0.51656	Imputed	0.02547	-0.82863 (0.18291)	7.33e-06
442	rs191415877	1	229552712	NA	NA	G	A	0.97362	0.51656	Imputed	0.02547	-0.82863 (0.18291)	7.33e-06
443	rs74049460	14	52308901	GNG2	intron variant, genic upstream transcript variant	G	T	0.99774	0.97544	Imputed	0.07925	-0.48965 (0.10812)	7.38e-06
444	rs188319503	5	178547703	ADAMTS2	intron variant, genic downstream transcript variant	G	A	0.99708	0.80637	Imputed	0.00943	-1.3282 (0.29332)	7.41e-06
445	rs114917711	9	35548674	RUSC2	intron variant	G	A	0.99995	0.99565	Genotyped	0.01132	-1.21239 (0.26776)	7.41e-06
446	rs145045509	20	31269317	NA	NA	T	C	0.99413	0.61904	Imputed	0.01132	-1.21519 (0.26839)	7.42e-06
447	1:7588862:GATGAATGAATGA:G	1	7588862	NA	NA	GATGAATGAATGA	G	0.92385	0.74365	Imputed	0.02642	-0.81826 (0.18076)	7.46e-06
448	4:95867124:CTT:C	4	95867124	NA	NA	CTT	C	0.9995	0.97894	Imputed	0.0217	-0.88205 (0.19495)	7.53e-06
449	rs75961597	4	95869583	BMPR1B	genic upstream transcript variant, intron variant	A	C	0.99942	0.9754	Imputed	0.0217	-0.88205 (0.19495)	7.53e-06
450	rs114818632	4	95875549	BMPR1B	genic upstream transcript variant, intron variant	C	G	0.99929	0.96976	Imputed	0.0217	-0.88205 (0.19495)	7.53e-06
451	rs115605989	4	95877165	BMPR1B	genic upstream transcript variant, intron variant	A	T	0.99922	0.96672	Imputed	0.0217	-0.88205 (0.19495)	7.53e-06
452	rs115689325	4	95879800	BMPR1B	intron variant, genic upstream transcript variant	A	G	0.99918	0.96524	Imputed	0.0217	-0.88205 (0.19495)	7.53e-06
453	rs79509256	4	95881799	BMPR1B	genic upstream transcript variant, intron variant	A	G	0.99912	0.96296	Imputed	0.0217	-0.88205 (0.19495)	7.53e-06
454	rs115249035	4	95883874	BMPR1B	genic upstream transcript variant, intron variant	C	T	0.99909	0.96148	Imputed	0.0217	-0.88205 (0.19495)	7.53e-06
455	14:96621124:GA:G	14	96621124	NA	NA	GA	G	0.99656	0.98099	Imputed	0.2283	0.29611 (0.06545)	7.55e-06
456	rs78758598	20	5888598	NA	NA	G	A	0.99519	0.72537	Imputed	0.00943	-1.32264 (0.29238)	7.56e-06
457	rs9849633	3	7817722	NA	NA	A	G	0.99732	0.98777	Imputed	0.31038	0.26608 (0.05883)	7.59e-06
458	rs147263210	20	738916	NA	NA	T	C	0.99809	0.91785	Imputed	0.01698	-0.9481 (0.20971)	7.65e-06
459	rs181244588	7	111575258	DOCK4	intron variant	C	T	0.9956	0.81845	Imputed	0.01509	-1.05081 (0.23248)	7.69e-06
460	rs75252459	7	111579860	DOCK4	intron variant	T	C	0.99453	0.78461	Imputed	0.01509	-1.05081 (0.23248)	7.69e-06
461	1:95679342:AATTTT:A	1	95679342	NA	NA	AATTTT	A	0.99851	0.95229	Imputed	0.02264	-0.82776 (0.18314)	7.69e-06
462	rs71654420	1	95681001	TLCD4-RWDD3,LOC101928118	intron variant	A	G	0.9985	0.95178	Imputed	0.02264	-0.82776 (0.18314)	7.69e-06
463	rs34396223	1	95697828	RWDD3,TLCD4-RWDD3,LOC101928118	2KB upstream variant, intron variant, upstream transcript variant	C	T	0.99996	0.99843	Imputed	0.02264	-0.82776 (0.18314)	7.69e-06
464	1:95701223:C:CT	1	95701223	NA	NA	C	CT	0.99997	0.99867	Imputed	0.02264	-0.82776 (0.18314)	7.69e-06
465	rs62625008	1	95702582	RWDD3,TLCD4-RWDD3	intron variant	A	G	0.99995	0.998	Genotyped	0.02264	-0.82776 (0.18314)	7.69e-06
466	rs35403759	1	95702890	RWDD3,TLCD4-RWDD3	intron variant	C	T	0.99999	0.99939	Imputed	0.02264	-0.82776 (0.18314)	7.69e-06
467	rs75200920	1	95733196	NA	NA	T	C	0.99805	0.92939	Imputed	0.02264	-0.82776 (0.18314)	7.69e-06
468	rs34266846	1	95739748	NA	NA	G	A	0.99812	0.93275	Imputed	0.02264	-0.82776 (0.18314)	7.69e-06
469	rs142798574	14	68241371	ZFYVE26	intron variant, genic downstream transcript variant	T	A	0.99846	0.95326	Imputed	0.02453	-0.83056 (0.18378)	7.71e-06
470	rs114321474	15	47582932	SEMA6D	genic upstream transcript variant, intron variant	A	C	0.99593	0.95475	Imputed	0.06698	-0.49279 (0.10905)	7.72e-06
471	rs144870842	4	95891723	BMPR1B	intron variant, genic upstream transcript variant	C	T	0.99817	0.92861	Imputed	0.02264	-0.86463 (0.19139)	7.77e-06
472	rs56187153	9	116365723	NA	NA	A	T	0.99655	0.90307	Imputed	0.03019	-0.75776 (0.16774)	7.77e-06
473	rs114878136	21	23153475	LINC01425	intron variant	G	A	0.9959	0.85218	Imputed	0.01981	-0.92209 (0.20415)	7.8e-06
474	rs190070761	21	23153523	LINC01425	intron variant	C	T	0.9959	0.85218	Imputed	0.01981	-0.92209 (0.20415)	7.8e-06
475	rs116049154	21	23158406	LINC01425	intron variant	C	A	0.99549	0.83439	Imputed	0.01981	-0.92209 (0.20415)	7.8e-06
476	rs187913697	21	23158528	LINC01425	intron variant	T	C	0.99549	0.83439	Imputed	0.01981	-0.92209 (0.20415)	7.8e-06
477	rs185105160	21	23158941	LINC01425	intron variant	A	G	0.99549	0.83439	Imputed	0.01981	-0.92209 (0.20415)	7.8e-06
478	rs2092411	1	6279200	RNF207	genic downstream transcript variant, intron variant	C	T	0.99667	0.98072	Genotyped	0.13491	-0.38307 (0.08485)	7.87e-06
479	rs57199411	1	6280381	RNF207	genic downstream transcript variant, 3 prime UTR variant, non-coding transcript variant	G	C	0.99646	0.97889	Imputed	0.13491	-0.38307 (0.08485)	7.87e-06
480	rs148887718	18	47351231	MYO5B,SNHG22	3 prime UTR variant, intron variantClinicalsignificance:benign,uncertain-significance	C	G	0.99918	0.95219	Imputed	0.01509	-1.04952 (0.23258)	7.95e-06
481	rs149954857	18	47366240	MYO5B,SNHG22	intron variant	G	A	0.9982	0.90396	Imputed	0.01509	-1.04952 (0.23258)	7.95e-06
482	rs116365292	18	47424425	MYO5B	intron variant	A	G	0.99902	0.95221	Imputed	0.01509	-1.04952 (0.23258)	7.95e-06
483	1:95591974:ACT:A	1	95591974	NA	NA	ACT	A	0.991	0.75787	Imputed	0.02264	-0.82233 (0.18229)	8e-06
484	7:17736848:TGA:T	7	17736848	NA	NA	TGA	T	0.98857	0.96478	Imputed	0.46415	-0.25502 (0.05653)	8.01e-06
485	rs146380004	2	134762509	LOC105373628	intron variant, genic downstream transcript variant	A	G	0.99801	0.9291	Imputed	0.01887	-0.94277 (0.20901)	8.02e-06
486	12:1277296:A:AT	12	1277296	NA	NA	A	AT	0.99974	0.97829	Imputed	0.01132	-1.11489 (0.24717)	8.02e-06
487	rs115248794	12	1329041	ERC1	intron variant	C	T	0.99952	0.95876	Imputed	0.01132	-1.11489 (0.24717)	8.02e-06
488	12:1350645:CA:C	12	1350645	NA	NA	CA	C	0.99959	0.96769	Imputed	0.01132	-1.11489 (0.24717)	8.02e-06
489	rs11611819	12	1350862	ERC1	intron variant	C	A	0.99803	0.87259	Imputed	0.01132	-1.11489 (0.24717)	8.02e-06
490	rs186594373	12	1364555	ERC1	intron variant	C	T	0.99955	0.96674	Imputed	0.01132	-1.11489 (0.24717)	8.02e-06
491	rs147832231	5	89212665	LOC102724637	genic upstream transcript variant, intron variant	A	G	0.99467	0.75679	Imputed	0.01415	-1.08135 (0.23983)	8.09e-06
492	rs78572918	13	61119202	TDRD3	intron variant	C	A	0.9995	0.99213	Imputed	0.06321	-0.5078 (0.11263)	8.09e-06
493	rs74549590	13	61120145	TDRD3	intron variant	A	G	0.99943	0.99096	Imputed	0.06321	-0.5078 (0.11263)	8.09e-06
494	rs17059040	6	130765528	NA	NA	G	A	0.99544	0.94879	Imputed	0.06698	-0.49597 (0.11002)	8.12e-06
495	rs77742022	14	48178268	NA	NA	A	G	0.99453	0.89951	Imputed	0.03774	-0.67712 (0.15022)	8.14e-06
496	rs117469047	14	48178348	NA	NA	C	A	0.99447	0.89782	Imputed	0.03774	-0.67712 (0.15022)	8.14e-06
497	rs114502229	21	40699551	NA	NA	G	A	0.99887	0.95634	Genotyped	0.01792	-0.97154 (0.21555)	8.14e-06
498	rs11014226	10	25063610	LOC105376456	intron variant	T	C	0.9972	0.99053	Imputed	0.29906	-0.27792 (0.0617)	8.25e-06
499	rs2569454	19	51523203	KLK10	5 prime UTR variant, intron variant, genic upstream transcript variant, upstream transcript variant	T	C	0.99022	0.59851	Imputed	0.01509	1.05499 (0.23425)	8.28e-06
500	rs2151765	14	96619194	NA	NA	T	G	0.99648	0.98048	Imputed	0.22642	0.29643 (0.06582)	8.29e-06
501	rs930687	7	131889818	PLXNA4	intron variant, genic downstream transcript variant	C	T	0.99463	0.68011	Imputed	0.01226	1.18944 (0.26413)	8.29e-06
502	7:131890809:ACG:A	7	131890809	NA	NA	ACG	A	0.99457	0.67731	Imputed	0.01226	1.18944 (0.26413)	8.29e-06
503	rs4731855	7	131891191	PLXNA4	intron variant, genic downstream transcript variant	T	G	0.99538	0.71667	Imputed	0.01226	1.18944 (0.26413)	8.29e-06
504	rs4698558	4	13854703	LINC01182,LOC107986182	intron variant, genic downstream transcript variant	A	G	0.99506	0.9824	Imputed	0.49717	0.25045 (0.05562)	8.31e-06
505	rs651343	1	109723090	ELAPOR1	intron variant, genic upstream transcript variant	T	C	0.99545	0.90879	Imputed	0.04151	-0.65946 (0.14646)	8.31e-06
506	rs621414	1	109725239	ELAPOR1	intron variant, genic upstream transcript variant	C	T	0.99574	0.91594	Imputed	0.04151	-0.65946 (0.14646)	8.31e-06
507	rs72976915	4	171060554	NA	NA	C	T	0.99763	0.83607	Imputed	0.00943	-1.20192 (0.267)	8.35e-06
508	rs4905448	14	96616038	NA	NA	T	C	0.99538	0.97522	Imputed	0.22736	0.29656 (0.06588)	8.35e-06
509	rs138244139	15	29020461	NA	NA	G	A	0.98152	0.69333	Imputed	0.04057	-0.62636 (0.13915)	8.36e-06
510	15:29023532:A:AT	15	29023532	NA	NA	A	AT	0.97977	0.6729	Imputed	0.04057	-0.62636 (0.13915)	8.36e-06
511	rs2887504	14	96621363	NA	NA	T	G	0.99651	0.9804	Imputed	0.22264	0.29905 (0.06645)	8.4e-06
512	14:96622608:GAT:G	14	96622608	NA	NA	GAT	G	0.99589	0.97736	Imputed	0.22264	0.29905 (0.06645)	8.4e-06
513	rs142142700	14	65167405	NA	NA	A	C	0.99968	0.98118	Imputed	0.01415	-1.08221 (0.2405)	8.42e-06
514	rs587705949	22	18057781	SLC25A18	genic upstream transcript variant, intron variant	G	C	0.98576	0.76065	Imputed	0.04057	-0.64146 (0.14256)	8.43e-06
515	rs587606372	22	18057782	SLC25A18	genic upstream transcript variant, intron variant	G	A	0.98576	0.76065	Imputed	0.04057	-0.64146 (0.14256)	8.43e-06
516	rs138493970	8	14202304	SGCZ	intron variant	G	A	0.99777	0.81303	Imputed	0.00943	-1.31327 (0.29187)	8.43e-06
517	rs73717395	6	4551197	LOC105374894	intron variant, genic downstream transcript variant	C	T	0.99623	0.81829	Imputed	0.01321	-1.13033 (0.25126)	8.46e-06
518	rs73717396	6	4552359	LOC105374894	intron variant, genic downstream transcript variant	C	T	0.99623	0.81829	Imputed	0.01321	-1.13033 (0.25126)	8.46e-06
519	rs34712386	13	69363179	NA	NA	G	A	0.99803	0.98988	Imputed	0.19245	-0.3246 (0.07219)	8.56e-06
520	rs10832883	11	18141015	MRGPRX3	upstream transcript variant, 2KB upstream variant	C	T	0.98758	0.95356	Imputed	0.24151	-0.28899 (0.06428)	8.58e-06
521	rs10508985	10	54830893	NA	NA	G	A	0.99359	0.87798	Imputed	0.03491	-0.68724 (0.15287)	8.59e-06
522	rs16823895	1	20664413	VWA5B1	intron variant	G	A	0.9954	0.97901	Imputed	0.19811	-0.3188 (0.07092)	8.6e-06
523	rs10115831	9	103970219	PLPPR1	intron variant	G	A	0.99178	0.60154	Imputed	0.01132	-1.22143 (0.27175)	8.62e-06
524	rs8049655	16	28195711	XPO6	intron variant, genic upstream transcript variant	T	C	0.99899	0.98258	Imputed	0.05	-0.58559 (0.13032)	8.67e-06
525	rs72760578	1	241459299	RGS7	genic upstream transcript variant, intron variant	G	A	0.99191	0.70485	Imputed	0.01792	-0.97548 (0.21714)	8.71e-06
526	rs542607187	6	5605046	FARS2	genic downstream transcript variant, intron variant	G	C	0.99547	0.78624	Imputed	0.01226	-1.07242 (0.23879)	8.76e-06
527	19:49901949:A:ACT	19	49901949	NA	NA	A	ACT	0.99309	0.96121	Imputed	0.19528	-0.33134 (0.0738)	8.81e-06
528	rs58587405	1	6267523	RNF207,RNF207-AS1,LOC107985733	coding sequence variant, intron variant, 2KB upstream variant, synonymous variant, upstream transcript variant	C	T	0.99041	0.92393	Imputed	0.09623	-0.44111 (0.09825)	8.81e-06
529	rs148412233	7	136603266	CHRM2,LOC349160	intron variant	C	T	0.99839	0.93821	Imputed	0.01981	-0.92062 (0.20504)	8.81e-06
530	rs77215668	18	6357553	L3MBTL4	genic upstream transcript variant, non-coding transcript variant, intron variant	C	T	0.99658	0.90923	Imputed	0.02736	-0.78645 (0.17516)	8.81e-06
531	rs9488432	6	114935596	NA	NA	A	T	0.99877	0.99362	Imputed	0.18491	-0.33026 (0.07358)	8.86e-06
532	rs9387224	6	114939906	NA	NA	A	C	0.99945	0.99634	Imputed	0.18491	-0.33026 (0.07358)	8.86e-06
533	rs1402877	6	114941497	NA	NA	G	A	0.99949	0.99658	Imputed	0.18491	-0.33026 (0.07358)	8.86e-06
534	rs1402876	6	114941657	NA	NA	A	G	0.99949	0.99658	Imputed	0.18491	-0.33026 (0.07358)	8.86e-06
535	rs9488433	6	114942292	NA	NA	G	T	0.99949	0.99658	Imputed	0.18491	-0.33026 (0.07358)	8.86e-06
536	rs6775197	3	38754647	SCN10A	intron variant	G	A	0.97948	0.9355	Imputed	0.39434	-0.25129 (0.05599)	8.88e-06
537	rs143157881	12	34079338	NA	NA	C	A	0.99615	0.7655	Imputed	0.01038	-1.15333 (0.25702)	8.91e-06
538	rs183513136	12	34087867	NA	NA	A	G	0.99666	0.78937	Imputed	0.01038	-1.15333 (0.25702)	8.91e-06
539	rs151082484	19	52924676	NA	NA	G	A	0.92626	0.80556	Imputed	0.43868	0.25392 (0.05661)	8.97e-06
540	rs7548999	1	168917262	LINC00970	intron variant	T	C	0.99806	0.96293	Imputed	0.04434	-0.63358 (0.14126)	8.99e-06
541	rs528270572	16	30516042	ITGAL	intron variant	A	G	0.99662	0.94165	Imputed	0.04528	-0.60029 (0.13384)	9e-06
542	rs75421374	6	3654256	LOC100507336	intron variant, genic upstream transcript variant	C	T	0.99587	0.91005	Imputed	0.03491	-0.68261 (0.15221)	9.02e-06
543	rs74517452	8	82951773	NA	NA	G	A	0.99907	0.96162	Imputed	0.01604	-1.02329 (0.22819)	9.03e-06
544	3:73431953:CA:C	3	73431953	NA	NA	CA	C	0.99935	0.97421	Imputed	0.01981	-0.87833 (0.1959)	9.06e-06
545	rs112226097	3	73432323	PDZRN3	3 prime UTR variant	T	C	0.99935	0.97421	Imputed	0.01981	-0.87833 (0.1959)	9.06e-06
546	rs145851208	1	95607508	TLCD4,TLCD4-RWDD3	intron variant	G	A	0.99608	0.7537	Imputed	0.01132	-1.19295 (0.26608)	9.07e-06
547	rs147237650	20	50403590	SALL4	intron variant	C	T	0.99729	0.96126	Imputed	0.0566	-0.56977 (0.12712)	9.12e-06
548	rs146455310	20	50404589	SALL4	intron variant	C	T	0.99871	0.97783	Imputed	0.0566	-0.56977 (0.12712)	9.12e-06
549	rs61737143	20	50406892	SALL4	intron variant, coding sequence variant, synonymous variantClinicalsignificance:benign	C	T	0.99993	0.99884	Genotyped	0.0566	-0.56977 (0.12712)	9.12e-06
550	rs1959045	14	96610915	NA	NA	A	T	0.99543	0.97519	Imputed	0.22547	0.29688 (0.06625)	9.18e-06
551	rs2369543	14	96617640	NA	NA	C	T	0.99634	0.97967	Imputed	0.22547	0.29688 (0.06625)	9.18e-06
552	rs72982072	1	20668133	VWA5B1	genic downstream transcript variant, intron variant	T	C	0.99564	0.97845	Imputed	0.2	-0.31744 (0.07085)	9.19e-06
553	rs72982073	1	20670404	VWA5B1	genic downstream transcript variant, intron variant	A	T	0.99563	0.97838	Imputed	0.2	-0.31744 (0.07085)	9.19e-06
554	rs60097673	1	20671326	VWA5B1	genic downstream transcript variant, intron variant	G	A	0.99571	0.97883	Imputed	0.2	-0.31744 (0.07085)	9.19e-06
555	rs6689940	1	6281090	ICMT,RNF207	non-coding transcript variant, 3 prime UTR variant, downstream transcript variant, 500B downstream variant, genic downstream transcript variant	G	A	0.99344	0.95902	Imputed	0.13302	-0.38088 (0.08501)	9.2e-06
556	rs76413366	4	109901699	COL25A1	genic upstream transcript variant, intron variant	G	A	0.99718	0.76999	Imputed	0.01226	-1.08351 (0.24185)	9.21e-06
557	rs77309514	4	109903603	COL25A1	genic upstream transcript variant, intron variant	A	T	0.99849	0.87664	Imputed	0.01226	-1.08351 (0.24185)	9.21e-06
558	rs2280676	4	109904457	COL25A1	intron variant, genic upstream transcript variant	C	T	0.99849	0.87664	Imputed	0.01226	-1.08351 (0.24185)	9.21e-06
559	rs117017463	4	109905435	COL25A1	intron variant, genic upstream transcript variant	A	C	0.99808	0.84658	Imputed	0.01226	-1.08351 (0.24185)	9.21e-06
560	rs185046899	4	109905497	COL25A1	intron variant, genic upstream transcript variant	G	A	0.99833	0.86463	Imputed	0.01226	-1.08351 (0.24185)	9.21e-06
561	rs78259360	4	109907577	COL25A1	genic upstream transcript variant, intron variant	T	A	0.9983	0.86256	Imputed	0.01226	-1.08351 (0.24185)	9.21e-06
562	rs148852760	4	109917639	COL25A1	intron variant, genic upstream transcript variant	A	G	0.99803	0.84211	Imputed	0.01226	-1.08351 (0.24185)	9.21e-06
563	rs142626858	4	109925966	COL25A1	intron variant, genic upstream transcript variant	T	C	0.99635	0.71978	Imputed	0.01226	-1.08351 (0.24185)	9.21e-06
564	rs74647287	10	38450217	LOC105376500	genic downstream transcript variant, intron variant	C	T	0.99423	0.61196	Imputed	0.00943	-1.31285 (0.29313)	9.27e-06
565	rs4141460	10	38453492	LOC105376500	intron variant	C	T	0.99423	0.6106	Imputed	0.00943	-1.31285 (0.29313)	9.27e-06
566	rs76046258	10	38490504	CCNYL4	intron variant	G	A	0.99354	0.56104	Imputed	0.00943	-1.31285 (0.29313)	9.27e-06
567	rs75073615	10	38495899	CCNYL4	intron variant	C	T	0.99347	0.55533	Imputed	0.00943	-1.31285 (0.29313)	9.27e-06
568	rs76575693	10	38501078	CCNYL4	intron variant	G	T	0.99347	0.55406	Imputed	0.00943	-1.31285 (0.29313)	9.27e-06
569	rs74932394	10	38517414	NA	NA	G	C	0.99303	0.52835	Imputed	0.00943	-1.31285 (0.29313)	9.27e-06
570	rs75531916	10	38538768	NA	NA	C	T	0.99244	0.50032	Imputed	0.00943	-1.31285 (0.29313)	9.27e-06
571	rs77002954	10	38545409	NA	NA	A	G	0.99203	0.49093	Imputed	0.00943	-1.31285 (0.29313)	9.27e-06
572	rs113594429	16	28138219	XPO6	intron variant	C	A	0.99651	0.89886	Imputed	0.02358	-0.8402 (0.18761)	9.28e-06
573	rs78141288	16	28205089	XPO6	intron variant, genic upstream transcript variant	G	A	0.99618	0.88432	Imputed	0.02358	-0.8402 (0.18761)	9.28e-06
574	rs143209056	15	81908224	LOC102723985	intron variant	G	A	0.9962	0.83394	Imputed	0.01509	-1.03961 (0.23215)	9.28e-06
575	rs10143021	14	96617178	NA	NA	A	G	1	0.99998	Genotyped	0.2217	0.29956 (0.0669)	9.29e-06
576	rs145116408	13	61106928	TDRD3	intron variant	T	C	0.99995	0.99909	Imputed	0.06415	-0.50102 (0.11191)	9.34e-06
577	rs139960412	13	61107255	TDRD3	intron variant	T	C	0.99992	0.99871	Imputed	0.06415	-0.50102 (0.11191)	9.34e-06
578	rs80102221	13	61117332	TDRD3	intron variant	T	A	0.9997	0.99518	Imputed	0.06415	-0.50102 (0.11191)	9.34e-06
579	rs77978734	3	132950194	TMEM108	intron variant	C	T	0.98948	0.90069	Imputed	0.08585	-0.44819 (0.10011)	9.34e-06
580	rs375997399	21	44097766	PDE9A	intron variant, genic upstream transcript variant	T	C	0.99616	0.82746	Imputed	0.01604	-0.95494 (0.21342)	9.44e-06
581	rs55817369	14	52304665	GNG2	intron variant, genic upstream transcript variant	T	C	0.99825	0.98132	Imputed	0.08019	-0.47959 (0.10722)	9.5e-06
582	rs10147144	14	52299961	GNG2	genic upstream transcript variant, intron variant	G	A	0.99673	0.96746	Imputed	0.08585	-0.46644 (0.1043)	9.54e-06
583	rs7234682	18	64714776	NA	NA	C	T	0.992	0.96007	Imputed	0.24434	-0.3085 (0.06899)	9.57e-06
584	19:17388011:CTT:C	19	17388011	NA	NA	CTT	C	0.96762	0.81967	Imputed	0.15283	-0.35308 (0.079)	9.67e-06
585	rs185976327	12	2244712	CACNA1C,LOC107984131	intron variant	G	A	0.98923	0.53559	Imputed	0.01226	-1.14909 (0.25714)	9.69e-06
586	rs191269361	12	2244714	CACNA1C,LOC107984131	intron variant	C	G	0.98928	0.53679	Imputed	0.01226	-1.14909 (0.25714)	9.69e-06
587	rs9320502	6	114974662	NA	NA	T	C	0.99359	0.9743	Imputed	0.20943	-0.3139 (0.07025)	9.72e-06
588	rs2882234	6	114974698	NA	NA	A	G	0.99357	0.97423	Imputed	0.20943	-0.3139 (0.07025)	9.72e-06
589	rs9562368	13	42572649	LOC105370176	intron variant	G	A	0.99706	0.98949	Genotyped	0.28396	0.2762 (0.06182)	9.72e-06
590	16:28101005:GCACA:G	16	28101005	NA	NA	GCACA	G	0.99707	0.95212	Imputed	0.05	-0.58241 (0.13037)	9.74e-06
591	rs10485442	20	52564250	BCAS1	intron variant	C	T	0.99482	0.96494	Imputed	0.12358	-0.38462 (0.0861)	9.76e-06
592	rs12134947	1	175248294	NA	NA	C	T	0.99967	0.99163	Imputed	0.03962	-0.65243 (0.14614)	9.88e-06
593	rs12731645	1	175249028	NA	NA	T	C	0.99967	0.99164	Imputed	0.03962	-0.65243 (0.14614)	9.88e-06
594	rs12744325	1	175258634	NA	NA	C	T	1	0.99993	Genotyped	0.03962	-0.65243 (0.14614)	9.88e-06
595	rs12135572	1	175258880	NA	NA	C	T	0.99977	0.99414	Imputed	0.03962	-0.65243 (0.14614)	9.88e-06
596	rs12124251	1	175263917	NA	NA	A	T	0.99974	0.9934	Imputed	0.03962	-0.65243 (0.14614)	9.88e-06
597	rs12728127	1	175270851	NA	NA	T	C	0.99963	0.99079	Imputed	0.03962	-0.65243 (0.14614)	9.88e-06
598	rs35362041	1	175271543	NA	NA	T	C	0.99961	0.99051	Imputed	0.03962	-0.65243 (0.14614)	9.88e-06
599	rs12130606	1	175272186	NA	NA	G	A	0.99979	0.99449	Imputed	0.03962	-0.65243 (0.14614)	9.88e-06
600	rs371581889	15	22491728	NA	NA	T	C	0.97696	0.67945	Imputed	0.04528	-0.62243 (0.13944)	9.9e-06
601	rs145269254	4	173712539	GALNTL6	intron variant	C	A	0.99617	0.8755	Imputed	0.01792	-0.95912 (0.21494)	9.97e-06
602	rs145656921	4	173787964	GALNTL6	intron variant	C	T	0.99997	0.99828	Imputed	0.01792	-0.95912 (0.21494)	9.97e-06
603	4:173788957:A:ACAT	4	173788957	NA	NA	A	ACAT	0.99997	0.99828	Imputed	0.01792	-0.95912 (0.21494)	9.97e-06
604	rs74485755	4	173792344	GALNTL6	intron variant	C	T	0.99997	0.99866	Imputed	0.01792	-0.95912 (0.21494)	9.97e-06
605	4:173793801:CT:C	4	173793801	NA	NA	CT	C	1	0.99994	Imputed	0.01792	-0.95912 (0.21494)	9.97e-06
606	rs115439038	4	173795466	GALNTL6	intron variant	G	C	1	0.99994	Imputed	0.01792	-0.95912 (0.21494)	9.97e-06
607	rs79368421	4	173797809	GALNTL6	intron variant	C	A	0.9999	0.99563	Imputed	0.01792	-0.95912 (0.21494)	9.97e-06
608	rs79677652	4	173798581	GALNTL6	intron variant	T	C	0.9999	0.99563	Imputed	0.01792	-0.95912 (0.21494)	9.97e-06
609	rs150226307	4	173800617	GALNTL6	intron variant	C	T	0.99918	0.96263	Imputed	0.01792	-0.95912 (0.21494)	9.97e-06
610	rs116798862	4	173800980	GALNTL6	intron variant	G	C	0.99929	0.96827	Imputed	0.01792	-0.95912 (0.21494)	9.97e-06
611	rs139760485	4	173801177	GALNTL6	intron variant	T	C	0.99986	0.99343	Imputed	0.01792	-0.95912 (0.21494)	9.97e-06
aHuman assembly GRCh37 (hg19).
bThe primary locus gene and functional consequence (SNP location on gene) were taken from dbSNP (https://www.ncbi.nlm.nih.gov/snp/?term={snp of interest}), where links to the full gene names can also be obtained.
cCoefficient of the alternative allele relative to the reference allele.
Abbreviations: UTR = untranslated region; AvgCall = average genotype call rate; Chr = chromosome; MAF = minor allele frequency; NA = not applicable; rsID = reference SNP cluster ID; SE = standard error.

## Sheet: 8
Supplementary Table S8. SNPs above the nominal significance (p < 1 × 10-5) threshold (RS-warfarin, N = 524).
#	rsID	Chr	Positiona	Geneb	Functional Consequenceb	Allele A	Allele B	Average call	R-squared	Genotyped	MAF	Betac (SE)	P-value
1	rs116636503	11	130916807	NA	NA	C	T	0.99939	0.96068	Imputed	0.0105	-1.49837 (0.28361)	1.89e-07
2	rs144124124	10	75671571	PLAU,C10orf55	intron variant, non-coding transcript variant, 5 prime UTR variant	C	T	0.99795	0.86405	Imputed	0.0124	-1.38328 (0.26485)	2.58e-07
3	rs2867542	4	13854179	LINC01182,LOC107986182	intron variant, genic downstream transcript variant	C	A	0.98932	0.96681	Imputed	0.46279	0.29946 (0.05898)	5.4e-07
4	rs187759137	4	39838121	PDS5A	genic downstream transcript variant, intron variant	C	T	0.99425	0.76428	Imputed	0.01622	-1.15635 (0.22909)	6.25e-07
5	rs374493357	4	39848042	PDS5A	intron variant, genic downstream transcript variant	C	T	0.99412	0.76069	Imputed	0.01622	-1.15635 (0.22909)	6.25e-07
6	rs139036329	4	39854003	PDS5A	genic downstream transcript variant, intron variant	G	A	0.99406	0.76005	Imputed	0.01622	-1.15635 (0.22909)	6.25e-07
7	rs114819101	7	104064908	LHFPL3	intron variant	A	C	0.99794	0.97169	Genotyped	0.06107	-0.62376 (0.12362)	6.3e-07
8	rs6116047	20	3784637	CDC25B	intron variant	C	T	0.99239	0.89411	Imputed	0.05821	-0.59505 (0.1184)	6.97e-07
9	rs17038227	1	12708951	AADACL4	intron variant, genic upstream transcript variant, upstream transcript variant	T	C	0.9719	0.90659	Imputed	0.32252	-0.29999 (0.05996)	7.78e-07
10	17:69074372:TAATA:T	17	69074372	NA	NA	TAATA	T	0.9947	0.95977	Imputed	0.12118	-0.44982 (0.08997)	7.92e-07
11	rs28437152	3	189839875	P3H2,P3H2-AS1	genic upstream transcript variant, intron variant, upstream transcript variant	C	CA	0.97532	0.91168	Imputed	0.02195	-0.99909 (0.20002)	8.11e-07
12	rs114781878	10	75668980	PLAU	5 prime UTR variant, genic upstream transcript variant, upstream transcript variant	G	A	0.99847	0.89162	Imputed	0.01145	-1.3674 (0.27583)	9.76e-07
13	rs4698558	4	13854703	LINC01182,LOC107986182	intron variant, genic downstream transcript variant	A	G	0.99506	0.9824	Imputed	0.49618	0.2807 (0.05685)	1.08e-06
14	rs139755201	19	1008216	GRIN3B,LOC105372235	coding sequence variant, non-coding transcript variant, missense variant	G	A	0.99992	0.99644	Imputed	0.0229	-0.95511 (0.19449)	1.23e-06
15	rs564919023	19	1012826	TMEM259	intron variant	G	A	0.99983	0.99234	Imputed	0.0229	-0.95511 (0.19449)	1.23e-06
16	rs114257616	19	1017970	TMEM259	intron variant	C	T	0.99987	0.99397	Imputed	0.0229	-0.95511 (0.19449)	1.23e-06
17	rs138457752	19	1024257	NA	NA	G	C	0.99972	0.98787	Imputed	0.0229	-0.95511 (0.19449)	1.23e-06
18	rs186984316	19	1024659	CNN2	2KB upstream variant, upstream transcript variant	G	C	0.99973	0.98831	Imputed	0.0229	-0.95511 (0.19449)	1.23e-06
19	rs116214768	1	68279332	GNG12	intron variant, genic upstream transcript variant	T	C	0.99548	0.74561	Imputed	0.01336	-1.24325 (0.25317)	1.23e-06
20	rs77704317	6	84281800	SNAP91	intron variant, genic downstream transcript variant	T	C	0.99675	0.97697	Imputed	0.14122	-0.40319 (0.08216)	1.24e-06
21	rs540232000	20	12597465	NA	NA	A	G	0.99518	0.77723	Imputed	0.01431	-1.19282 (0.24313)	1.25e-06
22	rs6763901	3	127150590	NA	NA	C	T	0.98961	0.51628	Imputed	0.0105	-1.39525 (0.28475)	1.29e-06
23	14:48122276:CCCAGTAGAA:C	14	48122276	NA	NA	CCCAGTAGAA	C	0.99867	0.98548	Imputed	0.08683	0.50708 (0.10374)	1.37e-06
24	rs76622070	12	97833195	NA	NA	A	G	0.99937	0.96626	Imputed	0.01527	-1.17304 (0.24)	1.37e-06
25	rs111796534	12	97837632	NA	NA	G	T	0.99929	0.96284	Imputed	0.01527	-1.17304 (0.24)	1.37e-06
26	rs117065345	12	97845301	NA	NA	A	G	0.99623	0.84795	Imputed	0.01527	-1.17304 (0.24)	1.37e-06
27	rs77163200	11	115454486	NA	NA	G	T	0.99832	0.95146	Imputed	0.02386	-0.94274 (0.19349)	1.48e-06
28	rs75169152	11	115454637	NA	NA	G	C	0.99832	0.95146	Imputed	0.02386	-0.94274 (0.19349)	1.48e-06
29	rs61175249	19	1087276	POLR2E	genic downstream transcript variant, 3 prime UTR variant	C	T	0.9856	0.82852	Imputed	0.05916	-0.58669 (0.12044)	1.49e-06
30	rs180845666	3	24830008	LOC107986070	intron variant	A	G	0.99888	0.91373	Imputed	0.01145	-1.3351 (0.27414)	1.49e-06
31	rs76239486	5	178405764	GRM6	3 prime UTR variant	G	A	0.99856	0.96442	Imputed	0.02863	-0.86153 (0.17771)	1.66e-06
32	rs77923856	5	178406857	GRM6	3 prime UTR variant	C	T	0.99864	0.96521	Imputed	0.02863	-0.86153 (0.17771)	1.66e-06
33	rs74415872	17	69071811	NA	NA	A	G	0.99936	0.9945	Genotyped	0.12309	-0.43076 (0.08897)	1.71e-06
34	rs17766128	18	71406536	NA	NA	T	C	0.98899	0.83544	Imputed	0.05344	-0.62265 (0.12954)	2.02e-06
35	rs11844402	14	72583385	RGS6	intron variant, genic upstream transcript variant	A	G	0.9989	0.93942	Imputed	0.01622	-1.04305 (0.21736)	2.1e-06
36	14:72591633:A:C	14	72591633	NA	NA	A	C	0.99805	0.96274	Imputed	0.01622	-1.04305 (0.21736)	2.1e-06
37	rs112061024	1	104784994	NA	NA	A	G	0.99314	0.88022	Imputed	0.04866	-0.65035 (0.13555)	2.11e-06
38	rs61730023	15	40293413	EIF2AK4	coding sequence variant, synonymous variantClinicalsignificance:benign	C	T	0.99791	0.9487	Imputed	0.03435	-0.7487 (0.15684)	2.37e-06
39	rs112127722	1	43505884	NA	NA	G	A	0.99677	0.88223	Imputed	0.01718	-1.05618 (0.22176)	2.5e-06
40	rs111848529	1	104784264	NA	NA	A	C	0.99248	0.8818	Imputed	0.05153	-0.62827 (0.13217)	2.61e-06
41	rs7227918	18	65397150	DSEL-AS1,LOC105372173	genic upstream transcript variant, intron variant	G	T	0.99778	0.98866	Imputed	0.22615	-0.31421 (0.06612)	2.63e-06
42	rs370451484	19	1026617	CNN2	5 prime UTR variant	C	G	0.9994	0.98166	Imputed	0.02195	-0.94509 (0.19902)	2.67e-06
43	rs192976751	19	1027872	CNN2	intron variant	G	C	0.9994	0.98166	Imputed	0.02195	-0.94509 (0.19902)	2.67e-06
44	rs189102762	10	94559276	NA	NA	A	G	0.99799	0.94632	Imputed	0.03149	-0.79453 (0.16764)	2.79e-06
45	rs566930133	2	219504426	ZNF142	genic downstream transcript variant, intron variant	G	C	0.99927	0.96311	Imputed	0.01145	-1.2942 (0.27312)	2.8e-06
46	rs560463005	1	9654155	TMEM201	intron variant	C	T	0.9955	0.72696	Imputed	0.00954	-1.41068 (0.29784)	2.83e-06
47	rs73998642	2	237407593	IQCA1	intron variant	A	G	0.9919	0.71112	Imputed	0.01718	-1.0028 (0.21198)	2.91e-06
48	rs4900794	14	48115370	MDGA2	genic upstream transcript variant, intron variant	A	G	0.99842	0.98364	Imputed	0.08588	0.49176 (0.10411)	3.01e-06
49	rs144361998	1	104782624	NA	NA	G	A	0.99194	0.87054	Imputed	0.04676	-0.64999 (0.13785)	3.13e-06
50	rs139394033	1	104782964	NA	NA	G	T	0.99194	0.87054	Imputed	0.04676	-0.64999 (0.13785)	3.13e-06
51	rs16843689	2	141013549	LRP1B	intron variant	G	A	0.9824	0.60026	Imputed	0.03149	-0.7944 (0.16905)	3.37e-06
52	rs67923066	8	53913465	NA	NA	G	A	0.99298	0.66409	Imputed	0.01336	-1.19635 (0.25482)	3.44e-06
53	11:130912309:C:CTA	11	130912309	NA	NA	C	CTA	0.99866	0.94027	Imputed	0.01813	-1.02376 (0.21824)	3.5e-06
54	2:106566376:G:GAGGA	2	106566376	NA	NA	G	GAGGA	0.95308	0.82254	Imputed	0.25286	0.32155 (0.06856)	3.52e-06
55	rs4241280	2	192691964	NA	NA	T	C	0.99883	0.99272	Genotyped	0.1603	0.36064 (0.07691)	3.54e-06
56	rs115707447	7	104064936	LHFPL3	intron variant	A	G	0.99828	0.96914	Imputed	0.04676	-0.66008 (0.1411)	3.72e-06
57	rs556147037	4	16300426	NA	NA	T	C	0.99663	0.69651	Imputed	0.0105	-1.33778 (0.28604)	3.74e-06
58	rs534972326	4	16303615	NA	NA	A	C	0.99664	0.69666	Imputed	0.0105	-1.33778 (0.28604)	3.74e-06
59	rs545600615	4	16303827	NA	NA	G	C	0.99664	0.69666	Imputed	0.0105	-1.33778 (0.28604)	3.74e-06
60	rs560320809	4	16324772	NA	NA	G	A	0.99666	0.69877	Imputed	0.0105	-1.33778 (0.28604)	3.74e-06
61	rs571035142	4	16324918	NA	NA	G	A	0.99666	0.69877	Imputed	0.0105	-1.33778 (0.28604)	3.74e-06
62	rs375846470	4	16325593	NA	NA	C	T	0.99666	0.69877	Imputed	0.0105	-1.33778 (0.28604)	3.74e-06
63	rs544782110	4	16339342	NA	NA	T	C	0.99666	0.69913	Imputed	0.0105	-1.33778 (0.28604)	3.74e-06
64	rs377133715	4	16346255	NA	NA	C	T	0.99668	0.70054	Imputed	0.0105	-1.33778 (0.28604)	3.74e-06
65	rs73378956	12	98231447	NA	NA	G	A	0.99585	0.9177	Imputed	0.04294	-0.6497 (0.13895)	3.76e-06
66	rs73378957	12	98232611	NA	NA	G	T	0.99593	0.91935	Imputed	0.04294	-0.6497 (0.13895)	3.76e-06
67	rs532590036	1	30916988	NA	NA	A	T	0.98669	0.66194	Imputed	0.01718	-0.99171 (0.21224)	3.82e-06
68	rs2367244	17	69070159	NA	NA	G	C	0.9953	0.96218	Imputed	0.125	-0.41421 (0.08877)	3.94e-06
69	1:104781625:GT:G	1	104781625	NA	NA	GT	G	0.9946	0.95837	Imputed	0.0458	-0.64966 (0.13931)	3.98e-06
70	rs7831907	8	101683408	NA	NA	C	T	0.98588	0.94174	Imputed	0.21947	-0.32781 (0.07029)	3.98e-06
71	rs116123950	3	24830357	LOC107986070	intron variant	C	T	0.99788	0.86743	Imputed	0.0124	-1.23467 (0.26517)	4.12e-06
72	7:156350353:C:CTATAA	7	156350353	NA	NA	C	CTATAA	0.99814	0.85156	Imputed	0.01145	-1.17654 (0.25311)	4.27e-06
73	rs187950257	7	156353226	LINC01006	intron variant	C	G	0.99947	0.96012	Imputed	0.01145	-1.17654 (0.25311)	4.27e-06
74	rs184511919	17	71949226	NA	NA	C	T	0.99544	0.74027	Imputed	0.01431	-1.14405 (0.2462)	4.3e-06
75	11:69695094:G:C	11	69695094	NA	NA	G	C	0.99263	0.94087	Imputed	0.09447	-0.46925 (0.10116)	4.47e-06
76	2:176599007:AAAAAAG:A	2	176599007	NA	NA	AAAAAAG	A	0.98781	0.96301	Imputed	0.4895	-0.2722 (0.05868)	4.48e-06
77	rs558099675	2	175614327	CHRNA1	intron variant	C	A	0.99905	0.94331	Imputed	0.01336	-1.1769 (0.25376)	4.49e-06
78	rs148509219	3	27896487	LINC01980	intron variant	G	A	0.99621	0.7687	Imputed	0.0124	-1.12668 (0.24327)	4.62e-06
79	rs138937003	12	128338257	NA	NA	G	A	0.998	0.8963	Imputed	0.01622	-1.06052 (0.2292)	4.72e-06
80	rs558559233	3	183102323	MCF2L2	intron variant, genic upstream transcript variant	G	C	0.99629	0.86018	Imputed	0.01718	-1.03781 (0.22472)	4.91e-06
81	rs138096483	13	86072414	LINC00351	intron variant	C	A	0.9974	0.83836	Imputed	0.01145	-1.2548 (0.27175)	4.93e-06
82	rs151301962	7	129515743	UBE2H	intron variant	A	T	0.99444	0.83143	Imputed	0.0229	-0.90837 (0.19673)	4.93e-06
83	rs141498979	7	129520117	UBE2H	intron variant	C	T	0.99445	0.83087	Imputed	0.0229	-0.90837 (0.19673)	4.93e-06
84	rs79873817	7	129544093	UBE2H	intron variant	T	C	0.9949	0.84095	Imputed	0.0229	-0.90837 (0.19673)	4.93e-06
85	19:49901949:A:ACT	19	49901949	NA	NA	A	ACT	0.99309	0.96121	Imputed	0.19656	-0.34857 (0.0755)	4.94e-06
86	rs77848448	21	19760979	TMPRSS15	intron variant	T	C	0.99896	0.95563	Imputed	0.01718	-1.03045 (0.22326)	4.98e-06
87	rs185746351	15	40344377	SRP14-AS1	intron variant	G	A	0.99942	0.98369	Imputed	0.03531	-0.71498 (0.15492)	4.98e-06
88	rs4698178	4	13855897	LINC01182,LOC107986182	intron variant, genic downstream transcript variant	A	G	0.99967	0.99878	Genotyped	0.49714	0.26848 (0.05821)	5.05e-06
89	rs12333079	6	138949366	NHSL1	intron variant, genic upstream transcript variant	T	C	0.99818	0.89537	Imputed	0.0105	-1.33021 (0.28863)	5.13e-06
90	15:40330133:A:AAAT	15	40330133	NA	NA	A	AAAT	0.99784	0.95394	Imputed	0.03721	-0.69416 (0.15072)	5.21e-06
91	rs59297132	6	79721222	PHIP	intron variant	G	A	1	0.99995	Genotyped	0.05248	-0.60394 (0.13122)	5.28e-06
92	rs111583468	6	79722071	PHIP	intron variant	T	C	1	0.99996	Genotyped	0.05248	-0.60394 (0.13122)	5.28e-06
93	6:79779572:A:AC	6	79779572	NA	NA	A	AC	0.99993	0.99857	Imputed	0.05248	-0.60394 (0.13122)	5.28e-06
94	rs115279112	19	1004400	GRIN3B	5 prime UTR variant, intron variant	C	T	0.99955	0.98423	Imputed	0.02481	-0.86304 (0.18772)	5.41e-06
95	19:1008794:T:TGGGCGGC	19	1008794	NA	NA	T	TGGGCGGC	0.99933	0.97992	Imputed	0.02481	-0.86304 (0.18772)	5.41e-06
96	rs7042646	9	110240418	NA	NA	A	G	0.97195	0.84612	Imputed	0.15744	0.37966 (0.08258)	5.41e-06
97	rs565257141	5	25554442	NA	NA	T	C	0.98558	0.4524	Imputed	0.00954	-1.37953 (0.30019)	5.45e-06
98	rs192011987	1	59620486	NA	NA	G	A	0.99272	0.95083	Imputed	0.12309	-0.40369 (0.08788)	5.5e-06
99	rs539125812	12	98228051	NA	NA	A	G	0.99426	0.8925	Imputed	0.04389	-0.63277 (0.13783)	5.57e-06
100	rs78956422	1	99994434	NA	NA	C	T	0.99596	0.98349	Imputed	0.29008	-0.2916 (0.06365)	5.83e-06
101	rs79940093	1	99995034	NA	NA	T	G	0.99596	0.98349	Imputed	0.29008	-0.2916 (0.06365)	5.83e-06
102	rs139041130	15	40366940	NA	NA	G	C	0.9986	0.96211	Imputed	0.03626	-0.70161 (0.15322)	5.88e-06
103	rs145305846	15	40367600	NA	NA	G	C	0.99911	0.97576	Imputed	0.03626	-0.70161 (0.15322)	5.88e-06
104	rs141164383	15	40377226	LOC105370787	2KB upstream variant, upstream transcript variant	G	A	0.9989	0.97022	Imputed	0.03626	-0.70161 (0.15322)	5.88e-06
105	19:1028403:AG:A	19	1028403	NA	NA	AG	A	0.9983	0.94911	Imputed	0.02481	-0.82666 (0.18063)	5.96e-06
106	rs73246524	16	88213657	LOC105371401	non-coding transcript variant	A	C	0.99993	0.99564	Genotyped	0.01527	-1.02441 (0.22397)	6.03e-06
107	rs113476496	16	88214160	LOC105371401	upstream transcript variant, 2KB upstream variant	C	T	0.99996	0.99738	Imputed	0.01527	-1.02441 (0.22397)	6.03e-06
108	rs544110945	16	88218213	NA	NA	G	T	0.99967	0.98488	Imputed	0.01527	-1.02441 (0.22397)	6.03e-06
109	rs138707007	16	88218257	NA	NA	G	A	0.99967	0.98488	Imputed	0.01527	-1.02441 (0.22397)	6.03e-06
110	rs61363651	11	115415203	NA	NA	G	A	0.9999	0.99678	Genotyped	0.02767	-0.83091 (0.18172)	6.07e-06
111	rs41440747	12	45204170	NELL2	intron variant	C	G	0.9922	0.84206	Imputed	0.03531	-0.70802 (0.15488)	6.09e-06
112	rs116461530	7	104066337	LHFPL3	intron variant	T	G	0.99588	0.92911	Imputed	0.0458	-0.65038 (0.14238)	6.19e-06
113	rs116228906	7	104066592	LHFPL3	intron variant	G	A	0.99588	0.92911	Imputed	0.0458	-0.65038 (0.14238)	6.19e-06
114	3:73431953:CA:C	3	73431953	NA	NA	CA	C	0.99935	0.97421	Imputed	0.02004	-0.91235 (0.19986)	6.27e-06
115	rs112226097	3	73432323	PDZRN3	3 prime UTR variant	T	C	0.99935	0.97421	Imputed	0.02004	-0.91235 (0.19986)	6.27e-06
116	rs116792449	5	176285807	UNC5A	intron variant	A	G	0.97897	0.75805	Imputed	0.06393	-0.53743 (0.11776)	6.31e-06
117	rs138685843	11	115418165	NA	NA	A	G	0.99843	0.95074	Imputed	0.02672	-0.84503 (0.18524)	6.37e-06
118	16:81585410:C:G	16	81585410	NA	NA	C	G	0.99555	0.87068	Imputed	0.02672	-0.84048 (0.18431)	6.42e-06
119	rs74474201	6	79627249	IRAK1BP1	intron variant, genic downstream transcript variant	G	A	0.99083	0.88881	Imputed	0.05153	-0.60326 (0.13233)	6.46e-06
120	rs141685422	3	38602777	SCN5A	intron variant	C	A	0.99883	0.96715	Imputed	0.02767	-0.7647 (0.16775)	6.46e-06
121	rs138394535	17	11663249	DNAH9	intron variant, genic upstream transcript variant	C	T	0.99476	0.75153	Imputed	0.01527	-1.08683 (0.23842)	6.47e-06
122	rs140021069	1	57286485	FYB2	intron variant, genic upstream transcript variant, upstream transcript variant	T	C	0.99874	0.92271	Imputed	0.0124	-1.19693 (0.26264)	6.5e-06
123	rs192719241	19	1050344	ABCA7	intron variant	G	C	0.99952	0.98279	Imputed	0.02004	-0.95232 (0.20907)	6.57e-06
124	rs187940844	19	1068912	ARHGAP45	intron variant, genic upstream transcript variant	G	C	0.99998	0.99913	Imputed	0.02004	-0.95232 (0.20907)	6.57e-06
125	rs199745412	19	1074594	ARHGAP45	intron variant, genic upstream transcript variant, upstream transcript variant	G	C	0.99965	0.98287	Imputed	0.02004	-0.95232 (0.20907)	6.57e-06
126	rs201618449	19	1081515	ARHGAP45	intron variant	C	T	0.99836	0.94194	Imputed	0.02004	-0.95232 (0.20907)	6.57e-06
127	rs115889781	19	1081858	ARHGAP45	coding sequence variant, synonymous variantClinicalsignificance:benign	G	A	0.99837	0.94268	Imputed	0.02004	-0.95232 (0.20907)	6.57e-06
128	19:1084511:TCC:T	19	1084511	NA	NA	TCC	T	0.99849	0.9513	Imputed	0.02004	-0.95232 (0.20907)	6.57e-06
129	rs8028714	15	40318388	EIF2AK4	intron variant	G	C	0.99103	0.9291	Imputed	0.08874	-0.4458 (0.09788)	6.58e-06
130	rs115477312	10	88946027	SHLD2	intron variant	A	G	0.99621	0.82686	Imputed	0.01813	-1.01045 (0.2219)	6.61e-06
131	rs113397887	4	185837699	NA	NA	T	C	0.99999	0.99992	Genotyped	0.12309	-0.39848 (0.08754)	6.67e-06
132	rs112432628	3	73436764	PDZRN3	intron variant	G	A	0.99915	0.96548	Imputed	0.01908	-0.93132 (0.20464)	6.69e-06
133	rs111707010	3	73440254	PDZRN3	missense variant, coding sequence variant	T	C	0.99972	0.98578	Imputed	0.01908	-0.93132 (0.20464)	6.69e-06
134	rs74429926	3	73451247	PDZRN3	intron variant	C	T	0.99918	0.96873	Imputed	0.01908	-0.93132 (0.20464)	6.69e-06
135	rs111702408	3	73455112	PDZRN3	intron variant	C	A	0.99947	0.98357	Imputed	0.01908	-0.93132 (0.20464)	6.69e-06
136	rs113211545	3	73457452	PDZRN3	intron variant	A	C	0.99946	0.98344	Imputed	0.01908	-0.93132 (0.20464)	6.69e-06
137	rs73378963	12	98242905	NA	NA	G	A	0.99933	0.98498	Genotyped	0.04198	-0.63845 (0.1403)	6.7e-06
138	rs73378973	12	98251020	NA	NA	C	T	0.99912	0.98037	Imputed	0.04198	-0.63845 (0.1403)	6.7e-06
139	rs142102276	4	27090178	NA	NA	C	T	0.99792	0.92756	Imputed	0.0229	-0.89747 (0.19724)	6.72e-06
140	rs56354105	12	75177601	NA	NA	T	G	0.9971	0.82214	Imputed	0.0124	-1.19423 (0.26253)	6.75e-06
141	rs80281702	11	117329234	DSCAML1	intron variant, genic downstream transcript variant	A	G	0.99928	0.99222	Imputed	0.06298	-0.51992 (0.11433)	6.8e-06
142	rs16946963	15	63667406	CA12	intron variant	A	C	0.99892	0.9832	Genotyped	0.05153	-0.61173 (0.13462)	6.91e-06
143	15:40464370:GAAAT:G	15	40464370	NA	NA	GAAAT	G	0.99355	0.85538	Imputed	0.0334	-0.72024 (0.15862)	7.01e-06
144	rs115503919	11	131157910	NA	NA	A	G	1	0.99997	Genotyped	0.01718	-1.01658 (0.22391)	7.03e-06
145	5:6203719:TAAAC:T	5	6203719	NA	NA	TAAAC	T	0.99804	0.96173	Imputed	0.03721	-0.70593 (0.15552)	7.06e-06
146	rs72712947	9	32681699	LOC105376017	intron variant, genic downstream transcript variant	C	G	0.99717	0.81698	Imputed	0.01145	-1.26818 (0.27994)	7.36e-06
147	rs73876204	3	161936752	NA	NA	G	T	1	0.99996	Genotyped	0.12882	-0.3994 (0.08818)	7.38e-06
148	rs12306156	12	47437774	NA	NA	G	A	0.99382	0.94552	Imputed	0.09065	-0.43987 (0.09713)	7.4e-06
149	16:88225098:TC:T	16	88225098	NA	NA	TC	T	0.99641	0.84784	Imputed	0.01622	-0.98776 (0.21821)	7.48e-06
150	2:135516521:C:CA	2	135516521	NA	NA	C	CA	0.99281	0.96361	Imputed	0.16985	-0.34728 (0.07681)	7.65e-06
151	rs116712218	6	10781455	MAK	intron variant, genic downstream transcript variant	T	C	0.99898	0.91624	Imputed	0.00954	-1.34733 (0.29809)	7.71e-06
152	rs148368052	6	10782915	MAK	3 prime UTR variant, intron variant, genic downstream transcript variant	A	G	0.99908	0.92226	Imputed	0.00954	-1.34733 (0.29809)	7.71e-06
153	5:76925283:AC:A	5	76925283	NA	NA	AC	A	0.99875	0.94531	Imputed	0.01718	-1.02058 (0.2258)	7.71e-06
154	rs62131205	19	1084026	ARHGAP45	intron variant	G	C	0.98589	0.83813	Imputed	0.06202	-0.53981 (0.11947)	7.76e-06
155	rs75251753	4	181971572	NA	NA	C	T	0.99449	0.73966	Imputed	0.01431	-1.10813 (0.24532)	7.81e-06
156	rs115082061	9	88013180	NA	NA	A	C	0.9977	0.91333	Imputed	0.02099	-0.92577 (0.20504)	7.88e-06
157	rs79344962	11	73005813	P2RY6	intron variant	A	G	0.99773	0.9056	Imputed	0.01813	-0.89256 (0.19772)	7.91e-06
158	rs148848371	3	165347469	NA	NA	C	A	0.99534	0.76326	Imputed	0.0105	-1.2932 (0.28663)	8e-06
159	rs10131361	14	95529636	NA	NA	A	G	0.99848	0.99083	Genotyped	0.15744	-0.35028 (0.0777)	8.13e-06
160	rs147733445	11	69694946	NA	NA	C	T	0.99134	0.93345	Imputed	0.09924	-0.44858 (0.09954)	8.19e-06
161	rs145840978	16	76831016	NA	NA	A	T	0.99722	0.88022	Imputed	0.01431	-1.10493 (0.24528)	8.26e-06
162	rs112064625	1	99993881	NA	NA	C	T	0.99696	0.98716	Imputed	0.28435	-0.28813 (0.06397)	8.27e-06
163	rs161035	5	146165938	PPP2R2B	intron variant	C	T	0.99854	0.99353	Genotyped	0.26431	0.29508 (0.06552)	8.31e-06
164	rs77835263	6	79664694	PHIP,IRAK1BP1	intron variant, genic downstream transcript variant	G	T	0.9951	0.93432	Genotyped	0.05344	-0.58601 (0.13015)	8.33e-06
165	rs150964134	5	75958912	IQGAP2	intron variant	A	T	0.99744	0.82638	Imputed	0.01145	-1.24665 (0.27695)	8.38e-06
166	rs76687124	11	115469298	NA	NA	C	A	0.99878	0.95422	Imputed	0.02195	-0.9069 (0.20152)	8.42e-06
167	rs57150537	11	115473191	NA	NA	C	T	0.99959	0.98419	Genotyped	0.02195	-0.9069 (0.20152)	8.42e-06
168	rs76086379	11	115473773	NA	NA	A	C	0.99968	0.98794	Imputed	0.02195	-0.9069 (0.20152)	8.42e-06
169	rs182718829	18	71345411	NA	NA	T	C	0.99884	0.9348	Imputed	0.01145	-1.22359 (0.27204)	8.52e-06
170	rs146683507	12	129111235	TMEM132C	intron variant	C	G	0.99707	0.84487	Imputed	0.01431	-1.09548 (0.2437)	8.62e-06
171	rs1760118	9	93662205	NA	NA	A	G	0.99758	0.99136	Genotyped	0.31775	0.28492 (0.0634)	8.67e-06
172	rs146491604	12	10210646	CLEC9A	intron variant	G	T	0.9993	0.95241	Imputed	0.00954	-1.35938 (0.30281)	8.86e-06
173	rs192686593	5	89231846	LOC102724637	intron variant, genic upstream transcript variant	T	G	0.99355	0.79214	Imputed	0.0229	-0.84777 (0.18891)	8.92e-06
174	rs10803175	1	244280081	LOC105373260,LOC105373261	intron variant, 2KB upstream variant, upstream transcript variant	G	T	0.99233	0.97499	Imputed	0.37118	0.26898 (0.05994)	8.92e-06
175	rs115716628	5	128236369	LOC105379168	intron variant	A	G	0.99696	0.96126	Imputed	0.0687	-0.5204 (0.11605)	9.06e-06
176	rs28396891	4	163338976	NA	NA	C	T	0.99155	0.95976	Imputed	0.16508	-0.34503 (0.07699)	9.17e-06
177	rs7851306	9	112221410	PTPN3	intron variant, genic upstream transcript variant	T	C	0.99989	0.99937	Genotyped	0.24141	0.30552 (0.06819)	9.21e-06
178	rs552047231	6	137924705	NA	NA	G	A	0.99936	0.95741	Imputed	0.01336	-1.13752 (0.25397)	9.27e-06
179	rs560662912	6	137925008	NA	NA	C	G	0.99936	0.95741	Imputed	0.01336	-1.13752 (0.25397)	9.27e-06
180	rs536793027	6	137925348	NA	NA	A	G	0.99936	0.95741	Imputed	0.01336	-1.13752 (0.25397)	9.27e-06
181	rs553425358	6	137925372	NA	NA	T	A	0.99936	0.95741	Imputed	0.01336	-1.13752 (0.25397)	9.27e-06
182	rs543811710	6	137925488	NA	NA	C	T	0.99928	0.95231	Imputed	0.01336	-1.13752 (0.25397)	9.27e-06
183	rs545924805	6	137926721	NA	NA	A	C	0.99926	0.95196	Imputed	0.01336	-1.13752 (0.25397)	9.27e-06
184	rs547700387	6	137927997	NA	NA	T	A	0.99926	0.95196	Imputed	0.01336	-1.13752 (0.25397)	9.27e-06
185	rs539784903	6	137928802	NA	NA	C	A	0.99914	0.94998	Imputed	0.01336	-1.13752 (0.25397)	9.27e-06
186	rs138979355	6	137929805	NA	NA	T	C	0.99913	0.94939	Imputed	0.01336	-1.13752 (0.25397)	9.27e-06
187	5:22223088:GT:G	5	22223088	NA	NA	GT	G	0.9968	0.82579	Imputed	0.01145	-1.23247 (0.27525)	9.33e-06
188	rs76076616	11	115427677	NA	NA	C	T	0.9981	0.94034	Imputed	0.02576	-0.84623 (0.18905)	9.39e-06
189	rs8027439	15	87252550	AGBL1	genic downstream transcript variant, intron variant	C	G	0.99392	0.93173	Imputed	0.08779	0.45682 (0.1021)	9.47e-06
190	7:141088579:CT:C	7	141088579	NA	NA	CT	C	0.99743	0.83077	Imputed	0.00954	-1.34805 (0.30148)	9.59e-06
191	rs981926	3	173792236	NLGN1	genic upstream transcript variant, intron variant	A	G	0.99702	0.98866	Imputed	0.23664	0.30574 (0.06838)	9.61e-06
192	rs116519817	6	2278382	GMDS-DT	intron variant	C	T	0.99612	0.86537	Imputed	0.02099	-0.93706 (0.2098)	9.81e-06
193	3:173795359:A:AT	3	173795359	NA	NA	A	AT	0.99456	0.98034	Imputed	0.23569	0.30699 (0.06876)	9.91e-06
194	rs113741716	16	75773660	NA	NA	T	C	0.99779	0.92607	Imputed	0.02481	-0.78894 (0.17675)	9.94e-06
195	rs565926242	16	75773838	NA	NA	T	C	0.99779	0.92607	Imputed	0.02481	-0.78894 (0.17675)	9.94e-06
196	rs182328956	16	75774110	NA	NA	G	A	0.99779	0.92607	Imputed	0.02481	-0.78894 (0.17675)	9.94e-06
197	rs113320276	16	75774257	NA	NA	A	C	0.99779	0.92607	Imputed	0.02481	-0.78894 (0.17675)	9.94e-06
198	rs111363559	16	75775227	NA	NA	A	G	0.99779	0.92607	Imputed	0.02481	-0.78894 (0.17675)	9.94e-06
199	rs113800625	16	75776517	NA	NA	G	A	0.99779	0.92607	Imputed	0.02481	-0.78894 (0.17675)	9.94e-06
200	rs112868294	16	75777259	NA	NA	A	G	0.99788	0.92456	Imputed	0.02481	-0.78894 (0.17675)	9.94e-06
201	rs145172484	16	75777940	NA	NA	A	G	0.99788	0.92456	Imputed	0.02481	-0.78894 (0.17675)	9.94e-06
202	rs191100289	16	75780134	NA	NA	C	T	0.99733	0.91053	Imputed	0.02481	-0.78894 (0.17675)	9.94e-06
203	rs144054088	18	10061627	NA	NA	C	T	0.99651	0.95066	Imputed	0.05248	0.60953 (0.13658)	9.97e-06
204	rs114786359	16	81590466	CMIP	intron variant, genic upstream transcript variant	C	A	0.99607	0.88438	Imputed	0.02386	-0.86676 (0.19423)	9.99e-06
205	rs139846269	16	81591129	CMIP	intron variant, genic upstream transcript variant	T	A	0.99683	0.90318	Imputed	0.02386	-0.86676 (0.19423)	9.99e-06
aHuman assembly GRCh37 (hg19).
bThe primary locus gene and functional consequence (SNP location on gene) were taken from dbSNP (https://www.ncbi.nlm.nih.gov/snp/?term={snp of interest}), where links to the full gene names can also be obtained.
cCoefficient of the alternative allele relative to the reference allele.
Abbreviations: UTR = untranslated region; AvgCall = average genotype call rate; Chr = chromosome; MAF = minor allele frequency; NA = not applicable; rsID = reference SNP cluster ID; SE = standard error.

## Sheet: 9
Supplementary Table S9. SNPs above the nominal significance (p < 1 × 10-5) threshold (S-6OH-warfarin, N = 260).
#	rsID	Chr	Positiona	Geneb	Functional Consequenceb	Allele A	Allele B	Average call	R-squared	Genotyped	MAF	Betac (SE)	P-value
1	rs368245720	10	107681478	NA	NA	T	A	0.99696	0.77285	Imputed	0.01346	2.26066 (0.35411)	8.68e-10
2	rs541817388	10	107683579	NA	NA	T	A	0.99695	0.77235	Imputed	0.01346	2.26066 (0.35411)	8.68e-10
3	10:107692518:AC:A	10	107692518	NA	NA	AC	A	0.9969	0.76652	Imputed	0.01346	2.26066 (0.35411)	8.68e-10
4	rs112552343	10	107696755	NA	NA	G	T	0.99687	0.7627	Imputed	0.01346	2.26066 (0.35411)	8.68e-10
5	rs372488899	10	107703955	NA	NA	G	T	0.99687	0.76188	Imputed	0.01346	2.26066 (0.35411)	8.68e-10
6	rs10433340	3	122433930	PARP14	genic downstream transcript variant, intron variant	G	A	0.99378	0.74966	Imputed	0.01923	1.89504 (0.30165)	1.53e-09
7	rs556827452	18	63870233	NA	NA	A	G	0.99661	0.80472	Imputed	0.00769	2.31905 (0.38753)	7.75e-09
8	2:75256295:TGGA:T	2	75256295	NA	NA	TGGA	T	0.99717	0.83442	Imputed	0.00962	2.52596 (0.42489)	9.55e-09
9	rs116816313	2	75270623	NA	NA	G	T	0.99714	0.84966	Imputed	0.00962	2.52596 (0.42489)	9.55e-09
10	rs116448783	7	49868110	VWC2	intron variant	A	T	0.9947	0.72791	Imputed	0.01346	2.14511 (0.36172)	1.03e-08
11	rs146331621	10	9205218	NA	NA	C	T	0.99788	0.91268	Imputed	0.01154	2.29445 (0.39008)	1.33e-08
12	rs532774307	19	53988825	ZNF813	intron variant	C	T	0.99639	0.81664	Imputed	0.01538	2.01941 (0.34472)	1.51e-08
13	rs114169465	19	53996445	ZNF813	3 prime UTR variant	G	A	0.99595	0.78771	Imputed	0.01538	2.01941 (0.34472)	1.51e-08
14	rs182926042	3	61372392	LOC105377114	intron variant	G	T	0.99334	0.7795	Imputed	0.00962	2.46365 (0.42345)	1.87e-08
15	rs73104840	3	61372719	LOC105377114	intron variant	T	A	0.99332	0.77887	Imputed	0.00962	2.46365 (0.42345)	1.87e-08
16	rs73444885	13	28090728	NA	NA	G	T	0.9958	0.90247	Imputed	0.02692	1.48877 (0.25783)	2.35e-08
17	rs7083317	10	9219358	NA	NA	C	T	0.99611	0.87354	Imputed	0.01154	2.24963 (0.39243)	2.92e-08
18	rs1712496	4	16119506	LOC107986261	intron variant	G	A	0.99521	0.80886	Imputed	0.02308	-1.62496 (0.28392)	3.07e-08
19	rs570386138	13	66421191	LOC105370241	intron variant	T	C	0.99471	0.73454	Imputed	0.01923	1.72473 (0.30205)	3.28e-08
20	rs112627976	18	33120710	NA	NA	A	G	0.99903	0.9601	Imputed	0.01731	1.64876 (0.29056)	3.95e-08
21	rs181202920	17	4742490	MINK1	intron variant, genic upstream transcript variant	A	G	0.998	0.88222	Imputed	0.00962	2.44964 (0.43249)	4.16e-08
22	rs574127892	18	64753195	NA	NA	C	A	0.99711	0.81992	Imputed	0.00962	2.06084 (0.3646)	4.42e-08
23	rs147205983	4	61832422	NA	NA	G	A	0.99855	0.88802	Imputed	0.01154	1.95133 (0.34664)	4.98e-08
24	rs8021503	14	45226620	NA	NA	G	A	0.99775	0.88428	Imputed	0.00962	2.44418 (0.43535)	5.37e-08
25	rs542208387	18	63949458	NA	NA	A	T	0.99714	0.84332	Imputed	0.00962	2.03801 (0.36341)	5.55e-08
26	rs3860877	8	2419334	LOC101927815	genic downstream transcript variant, intron variant	C	T	0.993	0.78023	Imputed	0.01538	1.93291 (0.34496)	5.68e-08
27	rs114823240	2	180850013	CWC22	intron variant	T	C	0.9977	0.93393	Imputed	0.00577	3.17968 (0.56802)	5.85e-08
28	rs114363517	2	180854665	CWC22	intron variant	G	T	0.99797	0.94332	Imputed	0.00577	3.17968 (0.56802)	5.85e-08
29	rs145784728	18	71535176	NA	NA	C	T	0.99856	0.93399	Imputed	0.01538	1.90821 (0.34163)	6.22e-08
30	rs148862851	18	71537927	NA	NA	C	T	0.99796	0.90959	Imputed	0.01538	1.90821 (0.34163)	6.22e-08
31	rs139765188	18	71539094	NA	NA	A	C	0.99751	0.8803	Imputed	0.01538	1.90821 (0.34163)	6.22e-08
32	rs149807161	18	71539116	NA	NA	C	G	0.99751	0.8803	Imputed	0.01538	1.90821 (0.34163)	6.22e-08
33	rs141325451	18	71539967	NA	NA	T	C	0.99748	0.87844	Imputed	0.01538	1.90821 (0.34163)	6.22e-08
34	7:101088122:TTTTG:T	7	101088122	NA	NA	TTTTG	T	0.99661	0.93746	Imputed	0.04231	1.19789 (0.21474)	6.46e-08
35	rs115243542	8	144546435	ZC3H3	intron variant, genic downstream transcript variant	G	A	0.99122	0.67282	Imputed	0.00962	2.39533 (0.42956)	6.53e-08
36	rs191936425	8	144555942	ZC3H3	genic downstream transcript variant, intron variant	C	T	0.99208	0.63149	Imputed	0.00962	2.39533 (0.42956)	6.53e-08
37	rs55805104	7	101088374	COL26A1	intron variant	G	A	0.99562	0.94702	Imputed	0.06731	0.99416 (0.17851)	6.76e-08
38	rs13233066	7	101088697	COL26A1	intron variant	G	A	0.99561	0.94685	Imputed	0.06731	0.99416 (0.17851)	6.76e-08
39	8:29386742:C:CCCGCCT	8	29386742	NA	NA	C	CCCGCCT	0.97896	0.91407	Imputed	0.21154	0.54544 (0.09844)	7.82e-08
40	rs181198178	22	29857088	LOC107985541	intron variant, genic downstream transcript variant	G	A	0.99994	0.99465	Imputed	0.01154	2.17439 (0.39518)	9.5e-08
41	rs192351452	22	29858932	LOC107985541	intron variant, genic downstream transcript variant	G	C	0.99994	0.99465	Imputed	0.01154	2.17439 (0.39518)	9.5e-08
42	rs150797835	5	78136714	ARSB	intron variant, genic downstream transcript variant	C	T	0.99816	0.85987	Imputed	0.00769	2.66994 (0.4893)	1.19e-07
43	rs116110593	10	113058194	NA	NA	C	T	0.99401	0.8403	Imputed	0.02885	1.28741 (0.23644)	1.27e-07
44	rs149270582	7	49762678	NA	NA	T	C	0.99895	0.95308	Imputed	0.01346	1.98348 (0.36585)	1.42e-07
45	rs145479369	7	49769464	NA	NA	C	T	0.99895	0.95337	Imputed	0.01346	1.98348 (0.36585)	1.42e-07
46	7:49781094:G:T	7	49781094	NA	NA	G	T	0.99878	0.95145	Imputed	0.01346	1.98348 (0.36585)	1.42e-07
47	rs78156680	3	181483674	NA	NA	A	G	0.99225	0.83795	Imputed	0.02885	1.37663 (0.25424)	1.47e-07
48	rs111472677	18	33027292	NA	NA	T	C	0.99955	0.96969	Imputed	0.01346	1.7309 (0.3199)	1.5e-07
49	rs145364354	18	33041510	NA	NA	G	A	0.99979	0.98495	Imputed	0.01346	1.7309 (0.3199)	1.5e-07
50	rs111531279	18	33074031	INO80C	genic upstream transcript variant, intron variant	T	C	0.99505	0.8028	Imputed	0.01346	1.7309 (0.3199)	1.5e-07
51	18:33102864:GT:G	18	33102864	NA	NA	GT	G	0.99962	0.97571	Imputed	0.01346	1.7309 (0.3199)	1.5e-07
52	rs140237471	18	33215266	GALNT1	intron variant	A	G	0.99966	0.97834	Imputed	0.01346	1.7309 (0.3199)	1.5e-07
53	rs147527006	18	33216503	GALNT1	intron variant	G	T	0.99966	0.97834	Imputed	0.01346	1.7309 (0.3199)	1.5e-07
54	rs148332984	18	33255265	GALNT1,LOC105372065	intron variant	T	G	0.9997	0.98226	Imputed	0.01346	1.7309 (0.3199)	1.5e-07
55	rs112240258	18	33263798	GALNT1	intron variant	G	C	0.99995	0.9958	Imputed	0.01346	1.7309 (0.3199)	1.5e-07
56	rs111751999	18	33269870	GALNT1,LOC105372064	intron variant, 500B downstream variant, downstream transcript variant	G	A	0.99984	0.98755	Imputed	0.01346	1.7309 (0.3199)	1.5e-07
57	rs150647385	5	141572224	LOC107986455	intron variant	G	A	0.99542	0.74255	Imputed	0.00962	2.32458 (0.43044)	1.58e-07
58	rs112477253	14	76015029	NA	NA	A	G	0.99934	0.9474	Imputed	0.01346	2.01093 (0.37255)	1.6e-07
59	4:94147950:GCT:G	4	94147950	NA	NA	GCT	G	0.99622	0.84754	Imputed	0.01346	1.96176 (0.3647)	1.76e-07
60	rs139857900	4	94148655	GRID2	intron variant	G	T	0.99567	0.84068	Imputed	0.01346	1.96176 (0.3647)	1.76e-07
61	rs180836637	4	94153741	GRID2	intron variant	C	A	0.99566	0.83323	Imputed	0.01346	1.96176 (0.3647)	1.76e-07
62	rs28406355	18	64603580	NA	NA	T	A	0.99922	0.98137	Imputed	0.01538	1.63967 (0.30492)	1.77e-07
63	14:22369077:AT:A	14	22369077	NA	NA	AT	A	0.99827	0.8913	Imputed	0.01154	2.2245 (0.4157)	2.02e-07
64	4:93939340:TATTTTA:T	4	93939340	NA	NA	TATTTTA	T	0.99834	0.91246	Imputed	0.01346	1.94827 (0.36545)	2.23e-07
65	rs558364281	4	93942332	GRID2	genic upstream transcript variant, intron variant	A	G	0.99834	0.91246	Imputed	0.01346	1.94827 (0.36545)	2.23e-07
66	rs115747266	4	93970563	GRID2	intron variant, genic upstream transcript variant	T	C	0.99938	0.96361	Imputed	0.01346	1.94827 (0.36545)	2.23e-07
67	4:93980045:ATTG:A	4	93980045	NA	NA	ATTG	A	0.99951	0.97147	Imputed	0.01346	1.94827 (0.36545)	2.23e-07
68	rs191521164	4	93991211	GRID2	genic upstream transcript variant, intron variant	C	T	0.99954	0.97415	Imputed	0.01346	1.94827 (0.36545)	2.23e-07
69	rs141321844	4	93993848	GRID2	intron variant, genic upstream transcript variant	A	G	0.99954	0.97498	Imputed	0.01346	1.94827 (0.36545)	2.23e-07
70	rs141677712	4	93999745	GRID2	intron variant, genic upstream transcript variant	C	T	0.99998	0.99834	Imputed	0.01346	1.94827 (0.36545)	2.23e-07
71	rs150972450	4	94003607	GRID2	intron variant, genic upstream transcript variant	C	T	0.99991	0.99385	Imputed	0.01346	1.94827 (0.36545)	2.23e-07
72	4:94005429:GT:G	4	94005429	NA	NA	GT	G	0.99998	0.99836	Imputed	0.01346	1.94827 (0.36545)	2.23e-07
73	rs76743129	4	94018355	GRID2	genic upstream transcript variant, intron variant	A	G	0.99999	0.99922	Imputed	0.01346	1.94827 (0.36545)	2.23e-07
74	rs149224758	4	94018740	GRID2	intron variant, genic upstream transcript variant	A	G	0.99999	0.99922	Imputed	0.01346	1.94827 (0.36545)	2.23e-07
75	rs143215985	4	94018893	GRID2	intron variant, genic upstream transcript variant	C	T	0.99999	0.99922	Imputed	0.01346	1.94827 (0.36545)	2.23e-07
76	rs115917416	4	94023155	GRID2	intron variant, genic upstream transcript variant	G	A	0.99999	0.99922	Imputed	0.01346	1.94827 (0.36545)	2.23e-07
77	rs80159456	4	94027420	GRID2	genic upstream transcript variant, intron variant	A	G	0.99999	0.99953	Imputed	0.01346	1.94827 (0.36545)	2.23e-07
78	rs79017060	4	94028923	GRID2	genic upstream transcript variant, intron variant	A	T	0.99999	0.99953	Imputed	0.01346	1.94827 (0.36545)	2.23e-07
79	rs115012896	4	94031547	GRID2	genic upstream transcript variant, intron variant	G	C	0.99999	0.99953	Imputed	0.01346	1.94827 (0.36545)	2.23e-07
80	rs77180530	4	94032630	GRID2	genic upstream transcript variant, intron variant	T	C	0.99999	0.99953	Imputed	0.01346	1.94827 (0.36545)	2.23e-07
81	rs139107764	4	94033463	GRID2	intron variant, genic upstream transcript variant	C	T	0.99999	0.99953	Imputed	0.01346	1.94827 (0.36545)	2.23e-07
82	rs80271487	4	94036152	GRID2	genic upstream transcript variant, intron variant	A	G	0.99998	0.9988	Imputed	0.01346	1.94827 (0.36545)	2.23e-07
83	rs145718151	4	94038177	GRID2	intron variant, genic upstream transcript variant	T	C	0.99998	0.99871	Imputed	0.01346	1.94827 (0.36545)	2.23e-07
84	4:94038596:GT:G	4	94038596	NA	NA	GT	G	0.99998	0.99871	Imputed	0.01346	1.94827 (0.36545)	2.23e-07
85	rs142463114	4	94041473	GRID2	intron variant, genic upstream transcript variant	A	G	0.99999	0.99953	Imputed	0.01346	1.94827 (0.36545)	2.23e-07
86	rs148071424	4	94043990	GRID2	intron variant, genic upstream transcript variant	A	T	0.99892	0.93577	Imputed	0.01346	1.94827 (0.36545)	2.23e-07
87	rs79162799	4	94044231	GRID2	genic upstream transcript variant, intron variant	G	A	0.99996	0.99707	Imputed	0.01346	1.94827 (0.36545)	2.23e-07
88	rs138894983	4	94045577	GRID2	intron variant, genic upstream transcript variant	G	A	0.99999	0.99953	Imputed	0.01346	1.94827 (0.36545)	2.23e-07
89	rs115620627	4	94049429	GRID2	genic upstream transcript variant, intron variant	G	A	0.99999	0.99952	Imputed	0.01346	1.94827 (0.36545)	2.23e-07
90	rs146771387	4	94054231	GRID2	intron variant, genic upstream transcript variant	A	T	0.99999	0.99952	Imputed	0.01346	1.94827 (0.36545)	2.23e-07
91	rs76410310	4	94057027	GRID2	genic upstream transcript variant, intron variant	C	G	0.99999	0.99952	Imputed	0.01346	1.94827 (0.36545)	2.23e-07
92	rs142521202	4	94059731	GRID2	intron variant, genic upstream transcript variant	A	G	0.99999	0.99952	Imputed	0.01346	1.94827 (0.36545)	2.23e-07
93	rs76492251	4	94060677	GRID2	genic upstream transcript variant, intron variant	C	A	0.99999	0.99952	Imputed	0.01346	1.94827 (0.36545)	2.23e-07
94	4:94066422:CCTG:C	4	94066422	NA	NA	CCTG	C	0.99999	0.9993	Imputed	0.01346	1.94827 (0.36545)	2.23e-07
95	rs150584845	4	94070477	GRID2	intron variant, genic upstream transcript variant	C	G	0.99999	0.9993	Imputed	0.01346	1.94827 (0.36545)	2.23e-07
96	rs183134319	4	94071517	GRID2	intron variant, genic upstream transcript variant	A	G	0.99999	0.9993	Imputed	0.01346	1.94827 (0.36545)	2.23e-07
97	4:94083014:TAA:T	4	94083014	NA	NA	TAA	T	0.99998	0.99893	Imputed	0.01346	1.94827 (0.36545)	2.23e-07
98	4:94084761:AAAG:A	4	94084761	NA	NA	AAAG	A	0.99992	0.99452	Imputed	0.01346	1.94827 (0.36545)	2.23e-07
99	rs115803044	4	94085348	GRID2	5 prime UTR variant, upstream transcript variant, intron variant, genic upstream transcript variant	G	A	0.99996	0.99698	Imputed	0.01346	1.94827 (0.36545)	2.23e-07
100	rs146684710	4	94094082	GRID2	intron variant, genic upstream transcript variant	A	G	0.99931	0.96348	Imputed	0.01346	1.94827 (0.36545)	2.23e-07
101	rs147251538	4	94096397	GRID2	intron variant, genic upstream transcript variant	C	A	0.99939	0.96857	Imputed	0.01346	1.94827 (0.36545)	2.23e-07
102	rs143132001	4	94097672	GRID2	intron variant, genic upstream transcript variant	T	G	0.99939	0.96857	Imputed	0.01346	1.94827 (0.36545)	2.23e-07
103	rs141440247	4	94099651	GRID2	intron variant, genic upstream transcript variant	A	G	0.99914	0.96264	Imputed	0.01346	1.94827 (0.36545)	2.23e-07
104	rs185834225	10	90511136	LIPK	genic downstream transcript variant, intron variant	T	A	0.99626	0.84119	Imputed	0.02115	1.56445 (0.29361)	2.26e-07
105	rs148903168	4	94161391	GRID2	intron variant	T	C	0.99743	0.88674	Imputed	0.01154	2.08418 (0.39261)	2.49e-07
106	rs550842618	10	438770	DIP2C	intron variant, genic upstream transcript variant	A	G	0.98767	0.60956	Imputed	0.00962	2.26903 (0.42827)	2.62e-07
107	rs76492783	4	94157966	GRID2	intron variant	G	A	0.99436	0.84608	Imputed	0.01731	1.71764 (0.32424)	2.63e-07
108	rs553612505	18	64441081	NA	NA	A	C	0.98281	0.5362	Imputed	0.00962	1.92229 (0.36307)	2.67e-07
109	rs115345190	10	113093719	NA	NA	C	A	0.99492	0.86229	Imputed	0.03077	1.22435 (0.23166)	2.8e-07
110	10:9160372:A:AT	10	9160372	NA	NA	A	AT	0.99839	0.88634	Imputed	0.00962	2.28434 (0.43326)	2.97e-07
111	rs137905797	8	59856715	TOX	intron variant	A	G	0.99886	0.92138	Imputed	0.00577	2.90673 (0.55289)	3.2e-07
112	rs117869631	8	59878169	TOX	intron variant	C	A	0.99859	0.92767	Imputed	0.00577	2.90673 (0.55289)	3.2e-07
113	rs190301547	1	15232475	KAZN,LOC107985469	genic upstream transcript variant, intron variant	C	T	0.99468	0.75589	Imputed	0.00962	2.31093 (0.43957)	3.2e-07
114	rs11187177	10	94538359	NA	NA	G	A	0.99088	0.9195	Imputed	0.11923	0.65844 (0.12534)	3.27e-07
115	rs113327436	13	20727628	GJA3	intron variant	T	C	0.99505	0.92854	Imputed	0.05769	0.92463 (0.17611)	3.31e-07
116	rs557343798	13	66422593	LOC105370241	intron variant	A	G	0.99211	0.68062	Imputed	0.02115	1.52502 (0.29103)	3.48e-07
117	rs574216623	13	66422596	LOC105370241	intron variant	T	A	0.9922	0.68387	Imputed	0.02115	1.52502 (0.29103)	3.48e-07
118	rs112587029	18	33811698	MOCOS	intron variant	G	A	0.99813	0.93872	Imputed	0.02115	1.31623 (0.25126)	3.51e-07
119	rs114463675	2	75276969	TACR1	intron variant, genic downstream transcript variant	T	C	0.99643	0.8316	Imputed	0.01154	2.06807 (0.39483)	3.52e-07
120	rs76343847	2	75279201	TACR1	intron variant	T	C	0.99516	0.7828	Imputed	0.01154	2.06807 (0.39483)	3.52e-07
121	rs142338625	12	122527483	MLXIP	intron variant, genic upstream transcript variant	A	G	0.9975	0.95528	Genotyped	0.04615	1.03339 (0.19745)	3.59e-07
122	rs138889175	10	20795313	NA	NA	T	A	0.99541	0.79727	Imputed	0.01346	1.68049 (0.32165)	3.75e-07
123	rs1808633	17	3674792	ITGAE	intron variant	C	T	0.99727	0.96149	Imputed	0.06154	0.92733 (0.17764)	3.83e-07
124	4:132754704:AT:A	4	132754704	NA	NA	AT	A	0.99335	0.90409	Imputed	0.04808	1.07111 (0.2055)	3.99e-07
125	rs17726942	20	16113324	NA	NA	G	A	0.99994	0.99918	Genotyped	0.08269	0.82223 (0.15801)	4.16e-07
126	rs114340955	2	40698417	SLC8A1	genic upstream transcript variant, intron variant	C	A	0.99836	0.89783	Imputed	0.00769	2.60098 (0.49985)	4.16e-07
127	rs114250952	14	69002673	RAD51B	intron variant, genic downstream transcript variant	T	C	0.99497	0.91922	Imputed	0.04423	1.03451 (0.19905)	4.29e-07
128	rs144640808	14	69003942	RAD51B	intron variant, genic downstream transcript variant	G	A	0.99484	0.91651	Imputed	0.04423	1.03451 (0.19905)	4.29e-07
129	rs2525537	7	99544633	NA	NA	T	C	0.99494	0.9567	Imputed	0.10769	-0.67933 (0.13096)	4.5e-07
130	rs77492123	19	17883129	FCHO1	intron variant	C	A	0.99492	0.91275	Imputed	0.03077	1.31264 (0.25348)	4.69e-07
131	rs539800636	6	155512833	TIAM2	intron variant, genic upstream transcript variant	G	T	0.99938	0.96685	Imputed	0.01346	1.94958 (0.37691)	4.83e-07
132	rs138647689	5	141610637	NA	NA	A	G	0.9945	0.76209	Imputed	0.01154	2.03931 (0.39462)	4.94e-07
133	rs187808638	18	64871283	NA	NA	A	C	0.99878	0.92616	Imputed	0.01154	1.76963 (0.34273)	5.05e-07
134	rs186303628	18	64882916	NA	NA	G	A	0.99904	0.93449	Imputed	0.01154	1.76963 (0.34273)	5.05e-07
135	rs185562642	18	64891527	NA	NA	T	C	0.9993	0.95058	Imputed	0.01154	1.76963 (0.34273)	5.05e-07
136	rs150264808	18	64895717	NA	NA	G	A	0.99926	0.95881	Imputed	0.01154	1.76963 (0.34273)	5.05e-07
137	18:64909487:A:AT	18	64909487	NA	NA	A	AT	0.99919	0.95795	Imputed	0.01154	1.76963 (0.34273)	5.05e-07
138	18:64353935:A:AT	18	64353935	NA	NA	A	AT	0.99056	0.71498	Imputed	0.01346	1.66179 (0.32254)	5.33e-07
139	rs112822590	14	76009523	BATF	intron variant	T	C	0.99935	0.94965	Imputed	0.01538	1.78066 (0.34607)	5.51e-07
140	rs112752250	14	76009849	BATF	intron variant	G	A	0.99846	0.89927	Imputed	0.01538	1.78066 (0.34607)	5.51e-07
141	rs112400442	14	76012571	BATF	intron variant	T	G	0.99792	0.87644	Imputed	0.01538	1.78066 (0.34607)	5.51e-07
142	rs142228515	14	76014120	NA	NA	T	A	0.99855	0.90816	Imputed	0.01538	1.78066 (0.34607)	5.51e-07
143	rs545675417	4	132669840	NA	NA	C	T	0.98911	0.83922	Imputed	0.05	1.03836 (0.20252)	6e-07
144	4:94062954:G:GT	4	94062954	NA	NA	G	GT	0.99999	0.99934	Imputed	0.01538	1.77328 (0.34674)	6.39e-07
145	rs114653341	4	94069523	GRID2	genic upstream transcript variant, intron variant	C	T	0.99999	0.99934	Imputed	0.01538	1.77328 (0.34674)	6.39e-07
146	rs74528112	4	94076508	GRID2	genic upstream transcript variant, intron variant	C	T	0.99999	0.99934	Imputed	0.01538	1.77328 (0.34674)	6.39e-07
147	rs115150348	4	94084996	GRID2	5 prime UTR variant, upstream transcript variant, genic upstream transcript variant, intron variant	A	G	0.99998	0.99845	Imputed	0.01538	1.77328 (0.34674)	6.39e-07
148	rs542341889	7	49828279	VWC2	intron variant	G	A	0.9989	0.93872	Imputed	0.00962	2.19886 (0.43008)	6.44e-07
149	rs536798948	16	150706	NPRL3	intron variant	G	T	0.99585	0.78917	Imputed	0.01731	1.4845 (0.29053)	6.53e-07
150	rs17058788	13	61323979	NA	NA	A	T	0.99997	0.99886	Imputed	0.03654	1.18551 (0.23204)	6.55e-07
151	rs73539625	13	61335811	NA	NA	C	T	0.99994	0.99807	Imputed	0.03654	1.18551 (0.23204)	6.55e-07
152	rs17058833	13	61339775	NA	NA	G	A	0.99999	0.99971	Genotyped	0.03654	1.18551 (0.23204)	6.55e-07
153	rs73539647	13	61345110	NA	NA	T	A	0.99994	0.99806	Imputed	0.03654	1.18551 (0.23204)	6.55e-07
154	rs73547519	13	61359502	NA	NA	A	G	0.99974	0.99342	Genotyped	0.03654	1.18551 (0.23204)	6.55e-07
155	rs73547536	13	61369503	LINC01442	intron variant, genic upstream transcript variant	C	G	0.99865	0.96112	Imputed	0.03654	1.18551 (0.23204)	6.55e-07
156	rs73547544	13	61371080	LINC01442	intron variant, genic upstream transcript variant	G	A	0.99737	0.93046	Imputed	0.03654	1.18551 (0.23204)	6.55e-07
157	rs76290641	16	195570	NA	NA	G	A	0.99243	0.65359	Imputed	0.02308	1.33241 (0.261)	6.68e-07
158	rs142897712	19	54000669	NA	NA	A	G	0.99624	0.77268	Imputed	0.01346	1.89415 (0.37111)	6.71e-07
159	rs57753199	2	199663538	NA	NA	C	G	0.98005	0.37925	Imputed	0.01154	2.03678 (0.39954)	6.91e-07
160	rs1275325	18	825471	NA	NA	A	G	0.98549	0.89792	Imputed	0.10192	0.67797 (0.13312)	7.07e-07
161	4:61869338:TAA:T	4	61869338	NA	NA	TAA	T	0.9974	0.79281	Imputed	0.01346	1.6494 (0.32398)	7.14e-07
162	rs2527893	7	99539786	NA	NA	A	G	0.99552	0.96054	Imputed	0.10769	-0.6682 (0.13132)	7.24e-07
163	3:122404597:G:C	3	122404597	NA	NA	G	C	0.99143	0.82051	Imputed	0.03077	-1.27354 (0.2503)	7.24e-07
164	rs2668330	3	122409999	PARP14	intron variant	T	C	0.99396	0.86116	Imputed	0.03077	-1.27354 (0.2503)	7.24e-07
165	rs2668331	3	122410528	PARP14	intron variant	T	C	0.9935	0.8519	Imputed	0.03077	-1.27354 (0.2503)	7.24e-07
166	rs189536317	16	18616135	NA	NA	G	A	0.99303	0.72256	Imputed	0.01923	1.56864 (0.30893)	7.61e-07
167	5:116561213:GC:G	5	116561213	NA	NA	GC	G	0.99939	0.98888	Imputed	0.04231	1.10932 (0.21847)	7.61e-07
168	rs1494830	5	116567463	NA	NA	T	C	0.99887	0.9781	Imputed	0.04231	1.10932 (0.21847)	7.61e-07
169	rs144975000	16	1051071	NA	NA	G	T	0.99893	0.94936	Imputed	0.025	1.27399 (0.25114)	7.79e-07
170	rs74021305	15	62057059	NA	NA	C	G	0.99438	0.73751	Imputed	0.01346	1.89657 (0.37399)	7.85e-07
171	rs183328674	10	53783245	PRKG1	genic upstream transcript variant, intron variant	C	T	0.99651	0.75137	Imputed	0.01538	1.74248 (0.34387)	8e-07
172	rs141255897	4	94107944	GRID2	intron variant, genic upstream transcript variant	A	G	0.99926	0.96279	Imputed	0.01154	2.00756 (0.39639)	8.1e-07
173	rs114327565	4	94110662	GRID2	genic upstream transcript variant, intron variant	G	T	0.99934	0.96429	Imputed	0.01154	2.00756 (0.39639)	8.1e-07
174	rs144360787	4	94120231	GRID2	intron variant, genic upstream transcript variant	C	A	0.99729	0.87901	Imputed	0.01154	2.00756 (0.39639)	8.1e-07
175	rs116782888	4	94120588	GRID2	intron variant, genic upstream transcript variant	T	C	0.99951	0.97514	Imputed	0.01154	2.00756 (0.39639)	8.1e-07
176	rs184264168	4	94121376	GRID2	intron variant, genic upstream transcript variant	A	G	0.99928	0.96138	Imputed	0.01154	2.00756 (0.39639)	8.1e-07
177	rs9950477	18	64491831	NA	NA	C	A	0.99101	0.72808	Imputed	0.01154	1.74813 (0.34526)	8.15e-07
178	rs140354044	2	151608956	NA	NA	G	C	0.99451	0.67671	Imputed	0.01538	1.7667 (0.34893)	8.15e-07
179	rs147344553	2	151609964	NA	NA	G	A	0.99452	0.67695	Imputed	0.01538	1.7667 (0.34893)	8.15e-07
180	rs148402838	2	151610055	NA	NA	A	G	0.99452	0.67695	Imputed	0.01538	1.7667 (0.34893)	8.15e-07
181	rs143896984	2	151613589	NA	NA	G	A	0.99509	0.68547	Imputed	0.01538	1.7667 (0.34893)	8.15e-07
182	rs149293580	4	15341378	C1QTNF7,C1QTNF7-AS1	upstream transcript variant, intron variant, 2KB upstream variant	G	A	0.99408	0.82042	Imputed	0.01731	1.64075 (0.32429)	8.29e-07
183	rs193257759	4	15341495	C1QTNF7,C1QTNF7-AS1	upstream transcript variant, 5 prime UTR variant, intron variant, genic upstream transcript variant	T	C	0.99375	0.81197	Imputed	0.01731	1.64075 (0.32429)	8.29e-07
184	rs142337927	4	15343240	C1QTNF7,C1QTNF7-AS1	intron variant, genic upstream transcript variant	C	T	0.99346	0.80473	Imputed	0.01731	1.64075 (0.32429)	8.29e-07
185	rs184596974	4	15346198	C1QTNF7,C1QTNF7-AS1	intron variant, genic upstream transcript variant	C	G	0.99261	0.77652	Imputed	0.01731	1.64075 (0.32429)	8.29e-07
186	rs186100949	4	15348046	C1QTNF7,C1QTNF7-AS1	intron variant, genic upstream transcript variant	A	C	0.99228	0.76531	Imputed	0.01731	1.64075 (0.32429)	8.29e-07
187	rs151327706	4	15348424	C1QTNF7,C1QTNF7-AS1	intron variant, genic upstream transcript variant	G	C	0.99228	0.76531	Imputed	0.01731	1.64075 (0.32429)	8.29e-07
188	rs144812316	4	15351011	C1QTNF7,C1QTNF7-AS1	intron variant, genic upstream transcript variant	G	A	0.99212	0.75989	Imputed	0.01731	1.64075 (0.32429)	8.29e-07
189	rs116501082	20	57189715	APCDD1L-DT	intron variant	C	T	0.9955	0.84114	Imputed	0.01154	2.01963 (0.3993)	8.36e-07
190	3:157607758:C:CT	3	157607758	NA	NA	C	CT	0.95197	0.85401	Imputed	0.38461	-0.43418 (0.0861)	8.99e-07
191	rs112156592	17	20697922	NA	NA	T	A	0.99912	0.97196	Imputed	0.02885	1.28445 (0.25487)	9.11e-07
192	rs7219425	17	20700237	NA	NA	T	C	0.99909	0.97285	Imputed	0.02885	1.28445 (0.25487)	9.11e-07
193	rs112476676	17	20701330	NA	NA	C	G	0.99909	0.97285	Imputed	0.02885	1.28445 (0.25487)	9.11e-07
194	rs2057766	7	99546938	NA	NA	G	A	0.98905	0.91093	Imputed	0.10385	-0.66982 (0.13301)	9.27e-07
195	rs2525541	7	99547530	NA	NA	G	A	0.98905	0.91098	Imputed	0.10385	-0.66982 (0.13301)	9.27e-07
196	rs11880580	19	53982638	ZNF813	intron variant	G	A	0.99607	0.78995	Imputed	0.01346	1.88105 (0.37411)	9.63e-07
197	19:53986632:TG:T	19	53986632	NA	NA	TG	T	0.99637	0.81469	Imputed	0.01346	1.88105 (0.37411)	9.63e-07
198	21:21912418:C:A	21	21912418	NA	NA	C	A	0.97855	0.85339	Imputed	0.13462	0.61002 (0.1216)	1.02e-06
199	rs929512	7	8003094	GLCCI1-DT	intron variant	T	C	0.99174	0.82966	Imputed	0.025	1.42102 (0.28366)	1.05e-06
200	rs8110249	19	58824237	ERVK3-1,ZNF8-ERVK3-1	intron variant	C	T	0.9879	0.95811	Imputed	0.35	0.46677 (0.09323)	1.06e-06
201	13:35154425:CG:CGG	13	35154425	NA	NA	CG	CGG	0.99839	0.9725	Imputed	0.03462	1.09534 (0.21878)	1.07e-06
202	rs2525534	7	99543002	NA	NA	T	C	0.99426	0.94997	Imputed	0.10962	-0.65418 (0.13069)	1.07e-06
203	rs115878018	2	69286521	ANTXR1	intron variant	A	G	0.99931	0.97402	Imputed	0.01731	1.65173 (0.33004)	1.07e-06
204	2:69286657:C:CTGGA	2	69286657	NA	NA	C	CTGGA	0.99931	0.97402	Imputed	0.01731	1.65173 (0.33004)	1.07e-06
205	rs114678146	2	69287062	ANTXR1	intron variant	G	A	0.99931	0.97402	Imputed	0.01731	1.65173 (0.33004)	1.07e-06
206	rs74477040	8	59800987	TOX	intron variant	C	T	0.99269	0.71579	Imputed	0.00962	2.15333 (0.43059)	1.09e-06
207	rs138400224	4	94157509	GRID2	intron variant	C	G	0.99415	0.86418	Imputed	0.02115	1.48128 (0.29623)	1.1e-06
208	rs191769	8	73514939	KCNB2	genic upstream transcript variant, intron variant	T	C	0.98614	0.82968	Imputed	0.05192	-0.96075 (0.19223)	1.11e-06
209	rs17762546	8	73523184	KCNB2	genic upstream transcript variant, intron variant	C	T	0.99021	0.87985	Imputed	0.05192	0.96075 (0.19223)	1.11e-06
210	10:24901785:A:AAAATAAAT	10	24901785	NA	NA	A	AAAATAAAT	0.99099	0.96799	Imputed	0.00962	2.17338 (0.43552)	1.15e-06
211	rs138539517	19	55891120	TMEM238	intron variant	C	T	0.99509	0.72903	Imputed	0.00577	2.78907 (0.55953)	1.18e-06
212	rs6871394	5	83266145	EDIL3	intron variant	G	T	0.99571	0.85178	Imputed	0.02885	-1.30049 (0.26124)	1.22e-06
213	rs6452557	5	83288817	EDIL3	intron variant	C	T	0.99977	0.99155	Genotyped	0.02885	-1.30049 (0.26124)	1.22e-06
214	rs145822463	9	24561546	NA	NA	G	A	0.99799	0.90478	Imputed	0.01538	1.74649 (0.35084)	1.22e-06
215	rs116431830	10	23218448	ARMC3	intron variant, genic upstream transcript variant	A	G	0.99692	0.88382	Imputed	0.00769	2.37421 (0.47744)	1.25e-06
216	rs114190454	5	142531184	ARHGAP26	genic downstream transcript variant, intron variant	T	C	0.99256	0.91071	Imputed	0.06923	0.82549 (0.16601)	1.25e-06
217	rs114978754	12	117556500	TESC-AS1,LOC105370010	intron variant, genic upstream transcript variant	C	T	0.9965	0.79116	Imputed	0.00769	2.38662 (0.48032)	1.27e-06
218	rs8083371	18	65913493	NA	NA	T	C	0.99705	0.98909	Genotyped	0.32115	-0.42025 (0.0846)	1.28e-06
219	rs141245103	15	68279136	NA	NA	G	A	0.99258	0.75424	Imputed	0.02308	1.48571 (0.29914)	1.28e-06
220	rs11572790	1	216730239	ESRRG	intron variant	A	G	0.99447	0.90504	Imputed	0.04423	1.05446 (0.21239)	1.3e-06
221	rs10258415	7	6338919	NA	NA	A	G	0.99781	0.98818	Imputed	0.16346	0.56051 (0.11292)	1.3e-06
222	rs116234739	7	12589464	NA	NA	A	G	0.99936	0.96747	Imputed	0.00962	2.2056 (0.44512)	1.36e-06
223	rs57496423	7	12609138	SCIN,LOC107986769	upstream transcript variant, 2KB upstream variant, non-coding transcript variant	C	T	0.9996	0.97969	Imputed	0.00962	2.2056 (0.44512)	1.36e-06
224	rs187193424	10	89476030	PAPSS2	intron variant	C	T	0.99941	0.96179	Imputed	0.01154	1.97587 (0.39887)	1.36e-06
225	rs182226089	5	116569857	NA	NA	T	C	0.99863	0.96019	Imputed	0.02885	1.28588 (0.2603)	1.45e-06
226	rs1021518	5	116574849	NA	NA	G	T	0.9984	0.95382	Imputed	0.02885	1.28588 (0.2603)	1.45e-06
227	rs77376859	10	99652092	CRTAC1	intron variant	G	A	0.99381	0.67824	Imputed	0.01154	2.04112 (0.4132)	1.46e-06
228	rs75380886	10	77850701	LRMDA	intron variant	C	G	0.9953	0.84317	Imputed	0.02115	1.4566 (0.29489)	1.46e-06
229	rs17083857	13	26916405	CDK8	intron variant, genic upstream transcript variant	G	C	0.9947	0.96361	Imputed	0.12308	0.62351 (0.12626)	1.47e-06
230	rs73160337	13	26935893	CDK8	intron variant, genic upstream transcript variant	T	A	0.99433	0.9605	Imputed	0.12308	0.62351 (0.12626)	1.47e-06
231	rs6855597	4	43312083	LOC105374434	intron variant	G	A	0.99813	0.99345	Imputed	0.27308	0.4876 (0.09877)	1.48e-06
232	6:95339987:CTACAT:C	6	95339987	NA	NA	CTACAT	C	0.99414	0.94705	Imputed	0.08269	0.79601 (0.1613)	1.49e-06
233	10:12443311:A:G	10	12443311	NA	NA	A	G	0.99596	0.93371	Imputed	0.00385	3.32604 (0.6741)	1.5e-06
234	rs7766031	6	127211778	LOC105377989	intron variant	G	A	0.99584	0.91823	Imputed	0.02692	1.31381 (0.26643)	1.52e-06
235	rs116562030	6	127214923	LOC105377989	intron variant	C	T	0.99877	0.96935	Imputed	0.02692	1.31381 (0.26643)	1.52e-06
236	rs76151989	6	127215376	LOC105377989	intron variant	C	T	0.99709	0.92977	Imputed	0.02692	1.31381 (0.26643)	1.52e-06
237	rs77220856	6	127216389	LOC105377989	intron variant	A	G	0.99877	0.96935	Imputed	0.02692	1.31381 (0.26643)	1.52e-06
238	rs141599119	6	127218338	LOC105377989	intron variant	A	G	0.99844	0.96192	Imputed	0.02692	1.31381 (0.26643)	1.52e-06
239	rs75602668	6	127220709	LOC105377989	intron variant	A	T	0.99822	0.95821	Imputed	0.02692	1.31381 (0.26643)	1.52e-06
240	rs116052530	6	127221104	LOC105377989	intron variant	C	A	0.99878	0.9689	Imputed	0.02692	1.31381 (0.26643)	1.52e-06
241	rs79245600	6	127227465	LOC105377989	intron variant	G	C	0.999	0.97382	Imputed	0.02692	1.31381 (0.26643)	1.52e-06
242	rs1981548	7	99541360	NA	NA	T	C	0.99366	0.95719	Imputed	0.13846	-0.59619 (0.12093)	1.52e-06
243	rs149923737	3	176461632	NA	NA	T	C	0.99895	0.94295	Imputed	0.01346	1.87056 (0.37955)	1.54e-06
244	rs145333930	3	176462766	NA	NA	G	T	0.99894	0.94233	Imputed	0.01346	1.87056 (0.37955)	1.54e-06
245	rs138348427	3	176463642	NA	NA	G	T	0.99892	0.94107	Imputed	0.01346	1.87056 (0.37955)	1.54e-06
246	rs77693744	4	94129862	GRID2	intron variant	T	C	0.99664	0.85961	Imputed	0.01538	1.69648 (0.34442)	1.56e-06
247	rs114965615	4	94134825	GRID2	intron variant	T	C	0.99638	0.85493	Imputed	0.01538	1.69648 (0.34442)	1.56e-06
248	rs79339130	4	94135055	GRID2	intron variant	C	A	0.99638	0.85493	Imputed	0.01538	1.69648 (0.34442)	1.56e-06
249	rs192188404	4	94136311	GRID2	intron variant	A	G	0.99591	0.85783	Imputed	0.01538	1.69648 (0.34442)	1.56e-06
250	rs190491116	4	94137590	GRID2	intron variant	T	C	0.99647	0.86399	Imputed	0.01538	1.69648 (0.34442)	1.56e-06
251	rs77810657	4	94145672	GRID2	intron variant	A	T	0.99595	0.85915	Imputed	0.01538	1.69648 (0.34442)	1.56e-06
252	rs376158879	16	1052722	NA	NA	G	A	0.99894	0.9453	Imputed	0.02692	1.20688 (0.24535)	1.6e-06
253	rs75833815	20	36981647	LBP	intron variant	G	A	0.99634	0.86066	Imputed	0.02692	1.3031 (0.26501)	1.62e-06
254	rs77513416	10	20672221	NA	NA	C	T	0.99546	0.71833	Imputed	0.01346	1.6049 (0.32644)	1.62e-06
255	rs141703534	18	33119916	NA	NA	T	C	0.99904	0.96047	Imputed	0.01538	1.50646 (0.30718)	1.72e-06
256	rs9541373	13	35186415	LINC00457,LINC02343	intron variant	C	T	1	0.99992	Genotyped	0.04423	0.96836 (0.19748)	1.72e-06
257	rs74642800	15	101068986	CERS3	intron variant	A	G	0.99698	0.78587	Imputed	0.01731	1.60102 (0.32676)	1.75e-06
258	rs60792602	15	101072130	CERS3	intron variant, genic upstream transcript variant	T	C	0.99851	0.89952	Imputed	0.01731	1.60102 (0.32676)	1.75e-06
259	rs117390937	15	101072857	CERS3	genic upstream transcript variant, intron variant	G	A	0.99882	0.92122	Imputed	0.01731	1.60102 (0.32676)	1.75e-06
260	rs117829030	15	101073107	CERS3	genic upstream transcript variant, intron variant	G	A	0.99875	0.92202	Imputed	0.01731	1.60102 (0.32676)	1.75e-06
261	rs57162277	15	101073583	CERS3	intron variant, genic upstream transcript variant	C	T	0.99879	0.92739	Imputed	0.01731	1.60102 (0.32676)	1.75e-06
262	rs116782505	9	83070060	NA	NA	A	G	0.99541	0.80188	Imputed	0.00962	2.14574 (0.43847)	1.8e-06
263	rs140664650	8	32805596	LOC105379362	intron variant	T	G	0.99738	0.84185	Imputed	0.01346	1.88353 (0.38491)	1.81e-06
264	rs79957344	16	18166956	NA	NA	C	T	0.99329	0.71957	Imputed	0.02115	1.45428 (0.29724)	1.81e-06
265	rs190475825	10	20756311	NA	NA	T	C	0.99647	0.78306	Imputed	0.01154	1.66221 (0.33975)	1.81e-06
266	rs138282163	10	43591794	RET	intron variant, genic upstream transcript variant	G	A	0.99696	0.88229	Imputed	0.025	1.3294 (0.27174)	1.82e-06
267	rs150242982	10	43596470	RET	intron variant, genic upstream transcript variant	G	A	0.99684	0.87622	Imputed	0.025	1.3294 (0.27174)	1.82e-06
268	rs7981686	13	35170802	LINC00457,LINC02343	intron variant	A	G	0.99782	0.96443	Imputed	0.03654	1.05044 (0.21488)	1.85e-06
269	rs7988741	13	35174533	LINC00457,LINC02343	intron variant	T	C	0.99778	0.96398	Imputed	0.03654	1.05044 (0.21488)	1.85e-06
270	rs1616821	18	74867877	NA	NA	C	T	0.98991	0.72345	Imputed	0.01346	1.81809 (0.37198)	1.86e-06
271	rs563437619	1	186176495	LOC105371654	intron variant	G	A	0.99884	0.94581	Imputed	0.00962	2.10771 (0.43132)	1.86e-06
272	1:186185700:C:T	1	186185700	NA	NA	C	T	0.99999	0.99931	Imputed	0.00962	2.10771 (0.43132)	1.86e-06
273	rs147760426	1	186214962	NA	NA	G	A	0.99955	0.97009	Imputed	0.00962	2.10771 (0.43132)	1.86e-06
274	rs541936894	1	186226334	NA	NA	G	A	0.99999	0.99926	Imputed	0.00962	2.10771 (0.43132)	1.86e-06
275	rs189970123	1	186260651	NA	NA	T	C	0.99997	0.99772	Imputed	0.00962	2.10771 (0.43132)	1.86e-06
276	1:186371512:CCTTCCTTT:C	1	186371512	NA	NA	CCTTCCTTT	C	0.99999	0.99917	Imputed	0.00962	2.10771 (0.43132)	1.86e-06
277	rs189306227	1	186381466	ODR4	genic downstream transcript variant, intron variant	C	G	0.99999	0.99921	Imputed	0.00962	2.10771 (0.43132)	1.86e-06
278	rs186334038	1	186391978	NA	NA	A	G	0.99999	0.99921	Imputed	0.00962	2.10771 (0.43132)	1.86e-06
279	rs149167736	1	186396539	NA	NA	A	G	0.99999	0.99921	Imputed	0.00962	2.10771 (0.43132)	1.86e-06
280	rs147344685	1	186401011	NA	NA	C	T	0.99999	0.99921	Imputed	0.00962	2.10771 (0.43132)	1.86e-06
281	rs376493546	1	186403203	PDC-AS1	upstream transcript variant, 2KB upstream variant	T	C	0.99999	0.99921	Imputed	0.00962	2.10771 (0.43132)	1.86e-06
282	rs142289365	1	186404834	PDC-AS1	intron variant	A	G	0.99999	0.99921	Imputed	0.00962	2.10771 (0.43132)	1.86e-06
283	rs141310156	1	186409201	PDC-AS1	intron variant	A	G	0.99999	0.99921	Imputed	0.00962	2.10771 (0.43132)	1.86e-06
284	rs144827456	1	186416971	PDC,PDC-AS1	intron variant	T	C	0.99999	0.99921	Imputed	0.00962	2.10771 (0.43132)	1.86e-06
285	rs193186559	1	186419096	PDC,PDC-AS1	genic upstream transcript variant, intron variant, upstream transcript variant, 5 prime UTR variant	A	G	0.99999	0.99921	Imputed	0.00962	2.10771 (0.43132)	1.86e-06
286	rs139285308	1	186430646	PDC,PDC-AS1	intron variant, 2KB upstream variant, upstream transcript variant	A	G	0.99898	0.95698	Imputed	0.00962	2.10771 (0.43132)	1.86e-06
287	rs187115442	1	186515116	NA	NA	G	A	0.99717	0.8507	Imputed	0.00962	2.10771 (0.43132)	1.86e-06
288	rs192887188	4	152989003	NA	NA	G	A	0.99846	0.89084	Imputed	0.01154	1.94356 (0.39778)	1.87e-06
289	rs189884902	4	152991818	NA	NA	C	T	0.99824	0.87942	Imputed	0.01154	1.94356 (0.39778)	1.87e-06
290	rs28670726	9	127423642	NR6A1,MIR181A2HG	intron variant, genic upstream transcript variant	C	T	0.99808	0.98119	Imputed	0.05962	0.84312 (0.17264)	1.89e-06
291	rs12344901	9	127440633	NR6A1,MIR181A2HG	intron variant, genic upstream transcript variant	G	A	0.99821	0.98144	Imputed	0.05962	0.84312 (0.17264)	1.89e-06
292	rs72641592	8	40707464	ZMAT4	intron variant, genic upstream transcript variant	G	A	0.98724	0.39754	Imputed	0.00962	2.10512 (0.43186)	1.97e-06
293	21:21912415:C:CA	21	21912415	NA	NA	C	CA	0.98069	0.85983	Imputed	0.13077	0.601 (0.1233)	1.97e-06
294	4:126689544:AT:GT	4	126689544	NA	NA	AT	GT	0.99456	0.67709	Imputed	0.00769	2.41198 (0.49562)	2.04e-06
295	rs76318172	4	126691792	NA	NA	A	C	0.9946	0.67411	Imputed	0.00769	2.41198 (0.49562)	2.04e-06
296	rs552224202	16	18657249	NA	NA	G	A	0.98952	0.63995	Imputed	0.02115	1.44957 (0.29789)	2.05e-06
297	rs567491755	16	18712780	NA	NA	A	G	0.9902	0.61923	Imputed	0.02115	1.44957 (0.29789)	2.05e-06
298	rs149328296	16	18747624	NA	NA	C	T	0.99533	0.7886	Imputed	0.02115	1.44957 (0.29789)	2.05e-06
299	rs12088762	1	105600989	NA	NA	A	G	0.99848	0.89506	Imputed	0.00385	3.36882 (0.69233)	2.05e-06
300	rs34983435	9	16917322	NA	NA	G	C	0.9907	0.59925	Imputed	0.01538	1.7477 (0.35923)	2.06e-06
301	rs147091113	14	45251673	LINC02302	intron variant	T	C	0.99876	0.91886	Imputed	0.00962	2.11078 (0.43388)	2.06e-06
302	10:89775895:GC:G	10	89775895	NA	NA	GC	G	0.99404	0.71724	Imputed	0.01731	1.61106 (0.33123)	2.07e-06
303	10:75743272:CTA:C	10	75743272	NA	NA	CTA	C	0.99369	0.70857	Imputed	0.01538	1.4982 (0.30812)	2.08e-06
304	rs111563555	19	55060780	NA	NA	T	C	0.99617	0.94498	Imputed	0.04615	0.9555 (0.19659)	2.1e-06
305	rs78824089	3	5196289	ARL8B	intron variant	A	G	0.9961	0.86294	Imputed	0.01538	1.67227 (0.34415)	2.12e-06
306	13:26923381:CAGTT:C	13	26923381	NA	NA	CAGTT	C	0.99641	0.97643	Imputed	0.125	0.61347 (0.12628)	2.13e-06
307	rs3736995	13	26923565	CDK8	genic upstream transcript variant, intron variant	T	G	0.99655	0.97831	Genotyped	0.125	0.61347 (0.12628)	2.13e-06
308	rs10507365	13	26949576	CDK8	intron variant, genic upstream transcript variant	A	T	0.99377	0.95881	Imputed	0.125	0.61347 (0.12628)	2.13e-06
309	rs9541286	13	35150049	LINC00457,LINC02343	intron variant	C	A	0.99917	0.98684	Genotyped	0.03846	1.02082 (0.21018)	2.14e-06
310	13:35152147:AAG:A	13	35152147	NA	NA	AAG	A	0.99732	0.9626	Imputed	0.03846	1.02082 (0.21018)	2.14e-06
311	12:501337:GA:G	12	501337	NA	NA	GA	G	0.99344	0.74104	Imputed	0.01923	1.53823 (0.31684)	2.16e-06
312	rs10515352	5	104409760	NA	NA	A	G	0.99581	0.90658	Imputed	0.02115	1.49587 (0.30838)	2.2e-06
313	1:244992439:A:C	1	244992439	NA	NA	A	C	0.98151	0.71858	Imputed	0.04615	0.95941 (0.19786)	2.22e-06
314	rs273444	9	81892806	NA	NA	G	C	0.99787	0.9884	Imputed	0.17692	0.55231 (0.11394)	2.23e-06
315	rs142716260	9	136866024	NA	NA	A	G	0.99918	0.94525	Imputed	0.01154	1.92793 (0.39786)	2.25e-06
316	rs145679288	4	94142419	GRID2	5 prime UTR variant, intron variant	G	T	0.99587	0.90229	Imputed	0.02115	1.43004 (0.2952)	2.26e-06
317	rs191234018	4	94143804	GRID2	intron variant	C	A	0.99587	0.90233	Imputed	0.02115	1.43004 (0.2952)	2.26e-06
318	rs1080519	2	238816201	RAMP1	intron variant, genic downstream transcript variant	C	T	0.99686	0.97784	Genotyped	0.13654	0.58158 (0.12008)	2.28e-06
319	rs114370302	16	149616	NPRL3	intron variant	C	T	0.99592	0.78368	Imputed	0.01923	1.36461 (0.28197)	2.31e-06
320	rs112825754	8	29361151	NA	NA	C	T	0.99434	0.90764	Imputed	0.04423	1.022 (0.2113)	2.34e-06
321	rs111870823	8	29362157	NA	NA	G	A	0.9944	0.90872	Imputed	0.04423	1.022 (0.2113)	2.34e-06
322	rs113729932	8	29362848	NA	NA	C	T	0.99403	0.90369	Imputed	0.04423	1.022 (0.2113)	2.34e-06
323	rs113288915	8	29362941	NA	NA	T	C	0.99403	0.90369	Imputed	0.04423	1.022 (0.2113)	2.34e-06
324	rs569663742	7	24049957	NA	NA	T	A	0.99704	0.7609	Imputed	0.01154	1.93616 (0.40037)	2.35e-06
325	rs140477093	7	43567665	HECW1	genic downstream transcript variant, intron variant	T	C	0.9971	0.82383	Imputed	0.00385	3.27717 (0.67783)	2.37e-06
326	rs74700514	6	95341965	NA	NA	T	C	0.99456	0.94957	Imputed	0.08269	0.78947 (0.1633)	2.37e-06
327	rs146312840	15	77943230	LINGO1	intron variant, genic upstream transcript variant	C	G	0.99929	0.968	Imputed	0.01346	1.8906 (0.3911)	2.37e-06
328	rs144869246	10	9983675	LOC105376403	2KB upstream variant, upstream transcript variant	A	G	0.99742	0.82457	Imputed	0.01154	1.92295 (0.39822)	2.43e-06
329	rs148361203	10	9984970	NA	NA	G	A	0.99791	0.85211	Imputed	0.01154	1.92295 (0.39822)	2.43e-06
330	rs533865958	10	10009254	NA	NA	C	G	0.99873	0.91989	Imputed	0.01154	1.92295 (0.39822)	2.43e-06
331	rs566968074	10	10032458	NA	NA	C	T	0.99882	0.92643	Imputed	0.01154	1.92295 (0.39822)	2.43e-06
332	rs4748671	10	20665020	NA	NA	A	T	0.99493	0.67783	Imputed	0.00962	1.7879 (0.37032)	2.44e-06
333	rs143091235	10	20666504	NA	NA	C	T	0.99511	0.68823	Imputed	0.00962	1.7879 (0.37032)	2.44e-06
334	rs79848019	6	629612	EXOC2	intron variant	T	C	0.99763	0.97271	Imputed	0.08077	0.78959 (0.16355)	2.44e-06
335	4:4772954:TG:T	4	4772954	NA	NA	TG	T	0.99954	0.98676	Imputed	0.01923	1.50516 (0.31192)	2.47e-06
336	rs10273666	7	8390295	NA	NA	A	G	0.99484	0.95025	Imputed	0.07885	0.74603 (0.15461)	2.47e-06
337	rs114258389	13	30872207	KATNAL1	intron variant, genic upstream transcript variant	C	T	0.99848	0.89413	Imputed	0.02115	1.41285 (0.29291)	2.49e-06
338	rs2377916	9	80107066	GNA14,GNA14-AS1	genic upstream transcript variant, intron variant	A	G	0.99743	0.98692	Imputed	0.225	0.4976 (0.1032)	2.51e-06
339	rs149903967	7	20007110	LOC101927668	intron variant	T	C	0.9957	0.82286	Imputed	0.01538	1.67395 (0.34719)	2.52e-06
340	rs141908279	7	20008358	LOC101927668	intron variant	A	G	0.99854	0.92817	Imputed	0.01538	1.67395 (0.34719)	2.52e-06
341	rs2483099	13	41886539	MTRF1,NAA16	upstream transcript variant, intron variant, 2KB upstream variant, genic upstream transcript variant	C	T	0.99429	0.7081	Imputed	0.00385	3.26755 (0.67779)	2.52e-06
342	rs114653255	16	18103569	NA	NA	G	T	0.99059	0.72178	Imputed	0.02885	1.24979 (0.2594)	2.55e-06
343	rs145074291	10	20769214	NA	NA	C	G	0.99625	0.81278	Imputed	0.01731	1.41411 (0.29357)	2.57e-06
344	rs144883703	10	20789203	NA	NA	G	A	0.99562	0.81048	Imputed	0.01731	1.41411 (0.29357)	2.57e-06
345	rs140273235	10	20792529	NA	NA	T	C	0.99587	0.81018	Imputed	0.01731	1.41411 (0.29357)	2.57e-06
346	rs116307278	2	12613223	MIR3681HG	intron variant, genic downstream transcript variant	T	C	0.99614	0.87303	Imputed	0.02692	1.27617 (0.26496)	2.57e-06
347	rs144549405	6	127210261	LOC105377989	intron variant	A	G	0.99646	0.91754	Imputed	0.03077	1.20626 (0.25047)	2.58e-06
348	17:29257063:CTTATTTATTTAT:C	17	29257063	NA	NA	CTTATTTATTTAT	C	0.98459	0.54268	Imputed	0.00962	2.12955 (0.44248)	2.62e-06
349	rs142348759	4	57123936	CRACD	intron variant, genic upstream transcript variant	T	A	0.99841	0.88087	Imputed	0.00962	2.0763 (0.43154)	2.63e-06
350	rs113368889	4	157645120	NA	NA	C	T	0.99925	0.98821	Imputed	0.04038	1.05379 (0.21934)	2.72e-06
351	rs112843801	4	157648591	NA	NA	T	C	0.99963	0.99233	Imputed	0.04038	1.05379 (0.21934)	2.72e-06
352	rs112165334	4	157649034	NA	NA	T	C	0.99963	0.99233	Imputed	0.04038	1.05379 (0.21934)	2.72e-06
353	rs111516778	16	1087321	NA	NA	G	C	0.99408	0.79835	Imputed	0.025	1.20973 (0.25182)	2.72e-06
354	rs140290174	5	172062278	NA	NA	C	T	0.99606	0.75834	Imputed	0.01538	1.67415 (0.34869)	2.76e-06
355	rs367663636	5	172062368	NA	NA	C	T	0.99606	0.75834	Imputed	0.01538	1.67415 (0.34869)	2.76e-06
356	rs567853156	12	101782412	NA	NA	C	T	0.9992	0.93333	Imputed	0.00769	2.35464 (0.49077)	2.8e-06
357	rs4144231	13	35182442	LINC00457,LINC02343	intron variant	T	C	0.99987	0.99714	Imputed	0.03462	1.05881 (0.22077)	2.82e-06
358	rs72474291	13	35182537	LINC00457,LINC02343	intron variant	G	A	0.99987	0.99714	Imputed	0.03462	1.05881 (0.22077)	2.82e-06
359	rs9572043	13	35229458	NA	NA	G	T	0.99879	0.97735	Imputed	0.03462	1.05881 (0.22077)	2.82e-06
360	rs184830544	21	40327534	NA	NA	T	G	0.99642	0.77397	Imputed	0.00962	2.11304 (0.44109)	2.9e-06
361	rs192377602	21	40335631	NA	NA	C	T	0.99589	0.76724	Imputed	0.00962	2.11304 (0.44109)	2.9e-06
362	rs114808989	4	157623463	NA	NA	T	C	0.99936	0.97987	Imputed	0.03654	1.10546 (0.23078)	2.9e-06
363	rs140083152	4	157625853	NA	NA	G	T	0.99924	0.97605	Imputed	0.03654	1.10546 (0.23078)	2.9e-06
364	rs192593114	10	21280391	NEBL	genic upstream transcript variant, intron variant	A	C	0.99649	0.78952	Imputed	0.00962	2.0981 (0.43805)	2.91e-06
365	rs574602748	10	21281738	NEBL	intron variant, genic upstream transcript variant	G	A	0.99663	0.79458	Imputed	0.00962	2.0981 (0.43805)	2.91e-06
366	rs568479799	10	21283953	NEBL	genic upstream transcript variant, intron variant	A	C	0.99774	0.85123	Imputed	0.00962	2.0981 (0.43805)	2.91e-06
367	rs9572154	13	35276457	NA	NA	G	A	0.99903	0.99174	Imputed	0.09615	0.68627 (0.14332)	2.93e-06
368	rs4732686	8	29394261	LOC105379350	intron variant	A	G	0.99965	0.99825	Genotyped	0.26538	0.45114 (0.09423)	2.93e-06
369	rs80043977	11	23315781	NA	NA	G	C	0.99901	0.92638	Imputed	0.01154	1.93473 (0.40419)	2.95e-06
370	rs138054269	11	23328502	NA	NA	C	T	0.99751	0.78272	Imputed	0.01154	1.93473 (0.40419)	2.95e-06
371	rs116057334	12	114656207	NA	NA	A	C	0.99816	0.9746	Imputed	0.05577	0.92483 (0.19321)	2.95e-06
372	rs139941559	12	114656938	NA	NA	G	A	0.99873	0.97999	Imputed	0.05577	0.92483 (0.19321)	2.95e-06
373	rs141772829	13	20738624	NA	NA	G	A	0.9977	0.95732	Imputed	0.05192	0.88879 (0.1857)	2.95e-06
374	rs181466134	17	20735847	NA	NA	G	A	0.99768	0.92446	Imputed	0.02692	1.26209 (0.26375)	2.97e-06
375	rs115550807	10	73549808	CDH23,MIR7152	upstream transcript variant, genic downstream transcript variant, 2KB upstream variant, intron variant, genic upstream transcript variant	C	T	0.9999	0.9906	Imputed	0.01538	1.65285 (0.34544)	2.97e-06
376	1:103557899:GA:G	1	103557899	NA	NA	GA	G	0.99489	0.85588	Imputed	0.02308	1.36118 (0.28462)	3e-06
377	rs77830731	1	103561070	COL11A1	genic upstream transcript variant, intron variant	G	A	0.99483	0.85888	Imputed	0.02308	1.36118 (0.28462)	3e-06
378	7:99538312:T:TA	7	99538312	NA	NA	T	TA	0.91709	0.70418	Imputed	0.18654	-0.50775 (0.10626)	3.06e-06
379	3:196672203:GT:G	3	196672203	NA	NA	GT	G	0.99517	0.75895	Imputed	0.01154	1.90352 (0.39849)	3.08e-06
380	rs141077845	3	4947533	BHLHE40-AS1	intron variant	G	A	0.99514	0.81523	Imputed	0.01346	1.58013 (0.33089)	3.1e-06
381	rs74956812	4	94130045	GRID2	intron variant	G	A	0.99584	0.88874	Imputed	0.02115	1.42234 (0.29787)	3.11e-06
382	4:94136376:C:CAA	4	94136376	NA	NA	C	CAA	0.99608	0.90797	Imputed	0.02115	1.42234 (0.29787)	3.11e-06
383	rs13332962	16	73773726	ZFHX3	intron variant, genic upstream transcript variant	A	C	0.99495	0.97578	Genotyped	0.18269	-0.52323 (0.10963)	3.14e-06
384	8:81799369:G:GT	8	81799369	NA	NA	G	GT	0.99718	0.86455	Imputed	0.00769	2.32535 (0.48805)	3.26e-06
385	rs143680412	8	81920661	PAG1	genic upstream transcript variant, intron variant	C	T	0.99783	0.89986	Imputed	0.00769	2.32535 (0.48805)	3.26e-06
386	rs145253554	8	102157977	LOC105375676	intron variant	T	A	0.99607	0.75627	Imputed	0.00769	2.34172 (0.49166)	3.28e-06
387	rs145025428	8	102224346	LOC107984005	upstream transcript variant, 2KB upstream variant	C	T	0.996	0.81189	Imputed	0.00769	2.34172 (0.49166)	3.28e-06
388	rs186138502	2	8524124	NA	NA	G	A	0.99692	0.8059	Imputed	0.00962	2.06505 (0.43364)	3.29e-06
389	rs116544348	5	12678769	LINC01194	intron variant	A	C	0.99795	0.93352	Imputed	0.02885	1.13169 (0.23765)	3.3e-06
390	rs114620873	5	116566394	NA	NA	T	C	0.99921	0.9844	Imputed	0.03846	1.10673 (0.23264)	3.37e-06
391	rs144109780	4	74501339	NA	NA	G	A	0.99264	0.59398	Imputed	0.01538	1.64175 (0.34523)	3.4e-06
392	7:6338713:T:TTAAAAAA	7	6338713	NA	NA	T	TTAAAAAA	0.99865	0.99137	Imputed	0.15385	0.56187 (0.11816)	3.4e-06
393	rs115452417	9	24523989	NA	NA	C	A	0.99683	0.88545	Imputed	0.02115	1.42477 (0.29964)	3.4e-06
394	rs113601978	9	24524179	NA	NA	G	A	0.99681	0.88488	Imputed	0.02115	1.42477 (0.29964)	3.4e-06
395	rs113088215	9	24524694	NA	NA	G	A	0.99681	0.88488	Imputed	0.02115	1.42477 (0.29964)	3.4e-06
396	rs113562971	9	24526297	NA	NA	A	G	0.99731	0.90021	Imputed	0.02115	1.42477 (0.29964)	3.4e-06
397	rs116768993	9	24529375	LOC105375994	upstream transcript variant, 2KB upstream variant	C	T	0.99727	0.89836	Imputed	0.02115	1.42477 (0.29964)	3.4e-06
398	rs112994997	9	24532369	LOC105375994	genic upstream transcript variant, intron variant	A	G	0.99745	0.9053	Imputed	0.02115	1.42477 (0.29964)	3.4e-06
399	rs111618440	9	24532841	LOC105375994	genic upstream transcript variant, intron variant	G	T	0.99743	0.90479	Imputed	0.02115	1.42477 (0.29964)	3.4e-06
400	rs149631696	9	24533974	LOC105375994	intron variant, genic upstream transcript variant	C	A	0.99745	0.90563	Imputed	0.02115	1.42477 (0.29964)	3.4e-06
401	rs112275482	9	24535037	LOC105375994	genic upstream transcript variant, intron variant	C	T	0.99745	0.90563	Imputed	0.02115	1.42477 (0.29964)	3.4e-06
402	rs112478298	9	24535455	LOC105375994	genic upstream transcript variant, intron variant, upstream transcript variant	C	G	0.99744	0.90673	Imputed	0.02115	1.42477 (0.29964)	3.4e-06
403	9:24536639:AG:A	9	24536639	NA	NA	AG	A	0.99744	0.90673	Imputed	0.02115	1.42477 (0.29964)	3.4e-06
404	rs112429366	9	24538943	LOC105375994	intron variant	A	G	0.99742	0.90773	Imputed	0.02115	1.42477 (0.29964)	3.4e-06
405	rs112661853	9	24539182	LOC105375994	intron variant	A	C	0.99742	0.90773	Imputed	0.02115	1.42477 (0.29964)	3.4e-06
406	rs111581564	9	24541234	LOC105375994	intron variant	A	G	0.99711	0.90119	Imputed	0.02115	1.42477 (0.29964)	3.4e-06
407	rs114644214	10	126058023	NA	NA	T	C	0.99923	0.95254	Imputed	0.01538	1.65257 (0.3477)	3.43e-06
408	rs13232966	7	101088740	COL26A1	intron variant	C	T	0.99804	0.93785	Imputed	0.02115	1.42955 (0.30085)	3.45e-06
409	rs77347451	2	198901508	PLCL1	intron variant, genic upstream transcript variant	C	T	0.99939	0.96607	Imputed	0.00962	2.08431 (0.43901)	3.52e-06
410	rs75877017	2	198905051	PLCL1	intron variant, genic upstream transcript variant	G	A	0.99964	0.97866	Imputed	0.00962	2.08431 (0.43901)	3.52e-06
411	rs79325396	2	198905314	PLCL1	genic upstream transcript variant, intron variant	A	C	0.99964	0.97866	Imputed	0.00962	2.08431 (0.43901)	3.52e-06
412	17:65630404:TG:T	17	65630404	NA	NA	TG	T	0.99808	0.88646	Imputed	0.00962	2.05485 (0.43284)	3.52e-06
413	2:66438425:CA:C	2	66438425	NA	NA	CA	C	0.99579	0.83244	Imputed	0.02115	1.19368 (0.25153)	3.55e-06
414	rs540483607	8	26934922	NA	NA	A	G	0.99769	0.86877	Imputed	0.00962	2.05036 (0.43208)	3.56e-06
415	rs369244138	8	26979536	NA	NA	A	G	0.99637	0.7089	Imputed	0.00962	2.05036 (0.43208)	3.56e-06
416	rs114889247	7	158657453	DYNC2I1	intron variant, genic upstream transcript variant	T	C	0.99468	0.82585	Imputed	0.01923	1.47485 (0.31081)	3.56e-06
417	17:11629183:C:CA	17	11629183	NA	NA	C	CA	0.9985	0.98216	Imputed	0.08269	0.73055 (0.15406)	3.61e-06
418	rs145914796	17	9993935	GAS7	intron variant, genic upstream transcript variant	C	T	0.99731	0.8202	Imputed	0.00962	2.06226 (0.4351)	3.65e-06
419	rs145247109	17	9994274	GAS7	intron variant, genic upstream transcript variant	A	C	0.99731	0.8202	Imputed	0.00962	2.06226 (0.4351)	3.65e-06
420	rs139767969	17	9996011	GAS7	intron variant, genic upstream transcript variant	G	C	0.99736	0.82368	Imputed	0.00962	2.06226 (0.4351)	3.65e-06
421	rs142366887	17	9997211	GAS7	intron variant, genic upstream transcript variant	C	T	0.99737	0.82407	Imputed	0.00962	2.06226 (0.4351)	3.65e-06
422	17:9997986:C:A	17	9997986	NA	NA	C	A	0.99727	0.80709	Imputed	0.00962	2.06226 (0.4351)	3.65e-06
423	rs137971439	10	90420933	NA	NA	G	A	0.99694	0.91202	Imputed	0.02308	1.34689 (0.28419)	3.65e-06
424	rs17333818	10	90430010	LIPF	intron variant	T	C	0.99612	0.89501	Imputed	0.02308	1.34689 (0.28419)	3.65e-06
425	rs1291181	18	819392	NA	NA	A	T	0.98498	0.90533	Imputed	0.12308	0.57134 (0.12057)	3.66e-06
426	rs77075452	3	181485647	NA	NA	A	G	0.99265	0.81999	Imputed	0.025	1.30334 (0.27509)	3.68e-06
427	4:15563160:G:GT	4	15563160	NA	NA	G	GT	0.99144	0.74957	Imputed	0.02115	1.46837 (0.31003)	3.7e-06
428	rs139114713	10	75776715	VCL	intron variant	A	G	0.98807	0.74223	Imputed	0.02692	1.17157 (0.24747)	3.74e-06
429	rs7653452	3	107780406	CD47	genic downstream transcript variant, intron variant	T	C	0.99967	0.99881	Genotyped	0.47308	-0.40807 (0.08624)	3.78e-06
430	rs181867891	1	22968133	C1QC	2KB upstream variant, upstream transcript variant	G	A	0.99832	0.90131	Imputed	0.00962	2.08024 (0.43965)	3.78e-06
431	1:22968227:C:A	1	22968227	NA	NA	C	A	0.99827	0.8972	Imputed	0.00962	2.08024 (0.43965)	3.78e-06
432	rs138975779	12	119464419	SRRM4	intron variant	C	T	0.99348	0.83392	Imputed	0.01923	1.46313 (0.30934)	3.81e-06
433	rs150517392	13	20739224	NA	NA	T	C	0.99683	0.95162	Imputed	0.06538	0.80418 (0.1702)	3.9e-06
434	rs141679690	12	122629376	MLXIP	genic downstream transcript variant, non-coding transcript variant, 3 prime UTR variant, downstream transcript variant	G	A	0.99716	0.84982	Imputed	0.01731	1.54747 (0.32755)	3.91e-06
435	rs147028918	12	114660624	NA	NA	A	C	0.99892	0.98255	Imputed	0.05385	0.92289 (0.19549)	3.97e-06
436	rs138299850	12	114660625	NA	NA	G	C	0.99892	0.98255	Imputed	0.05385	0.92289 (0.19549)	3.97e-06
437	rs149976425	22	29888339	NA	NA	T	C	1	0.99995	Imputed	0.00962	2.05895 (0.43621)	3.98e-06
438	rs190429385	22	29888388	NA	NA	C	T	1	0.99995	Imputed	0.00962	2.05895 (0.43621)	3.98e-06
439	rs190803691	22	29889765	NA	NA	G	T	1	0.99995	Imputed	0.00962	2.05895 (0.43621)	3.98e-06
440	rs577314641	22	29898094	NA	NA	G	C	1	0.99995	Imputed	0.00962	2.05895 (0.43621)	3.98e-06
441	rs192209447	22	29900352	NA	NA	G	A	1	0.99995	Imputed	0.00962	2.05895 (0.43621)	3.98e-06
442	rs149767744	22	29956086	NIPSNAP1	intron variant	T	A	0.99976	0.97645	Imputed	0.00962	2.05895 (0.43621)	3.98e-06
443	rs138072635	22	30099250	NA	NA	T	A	0.99914	0.92231	Imputed	0.00962	2.05895 (0.43621)	3.98e-06
444	rs6969980	7	106178454	NA	NA	G	T	0.99552	0.98699	Genotyped	0.48462	-0.3852 (0.08163)	4.01e-06
445	rs187201934	13	71657647	LINC00348	intron variant	C	G	0.99842	0.89635	Imputed	0.00577	2.62812 (0.55725)	4.05e-06
446	rs527426196	13	71660203	LINC00348	intron variant	G	A	0.99855	0.89754	Imputed	0.00577	2.62812 (0.55725)	4.05e-06
447	rs138977161	13	71687768	LINC00348	intron variant	G	A	0.99864	0.90393	Imputed	0.00577	2.62812 (0.55725)	4.05e-06
448	rs561332030	13	71777062	NA	NA	A	G	0.9997	0.9724	Imputed	0.00577	2.62812 (0.55725)	4.05e-06
449	rs4855618	3	107798119	CD47	genic downstream transcript variant, intron variant	G	A	0.99857	0.99534	Genotyped	0.44808	-0.40076 (0.085)	4.08e-06
450	rs528762400	15	98688436	NA	NA	T	C	0.99327	0.67187	Imputed	0.01346	1.73988 (0.36906)	4.09e-06
451	rs187280876	17	20705370	NA	NA	A	G	0.99916	0.97301	Imputed	0.02692	1.24804 (0.26485)	4.13e-06
452	17:20712863:TAGATAG:T	17	20712863	NA	NA	TAGATAG	T	0.99873	0.96047	Imputed	0.02692	1.24804 (0.26485)	4.13e-06
453	rs111695508	17	20714457	NA	NA	A	C	0.99988	0.99471	Genotyped	0.02692	1.24804 (0.26485)	4.13e-06
454	rs72591413	7	19713275	NA	NA	A	T	0.99724	0.86099	Imputed	0.01346	1.76079 (0.3737)	4.14e-06
455	rs72591414	7	19713290	NA	NA	C	T	0.99668	0.83336	Imputed	0.01346	1.76079 (0.3737)	4.14e-06
456	rs11771348	7	19719456	NA	NA	G	A	0.99976	0.98533	Genotyped	0.01346	1.76079 (0.3737)	4.14e-06
457	rs12539787	7	19721021	NA	NA	C	T	0.99914	0.94827	Imputed	0.01346	1.76079 (0.3737)	4.14e-06
458	rs2011110	7	19721820	NA	NA	C	T	0.99729	0.86937	Imputed	0.01346	1.76079 (0.3737)	4.14e-06
459	rs10464295	7	19721868	NA	NA	A	C	0.99867	0.9233	Imputed	0.01346	1.76079 (0.3737)	4.14e-06
460	rs10464296	7	19721972	NA	NA	T	C	0.99806	0.90509	Imputed	0.01346	1.76079 (0.3737)	4.14e-06
461	rs112333476	18	71525028	NA	NA	G	A	0.99871	0.93638	Imputed	0.01346	1.72795 (0.36674)	4.14e-06
462	rs144685823	18	71530662	NA	NA	A	G	0.99855	0.93499	Imputed	0.01346	1.72795 (0.36674)	4.14e-06
463	rs77718180	9	127374865	NR6A1	genic upstream transcript variant, intron variant	T	C	0.99813	0.98189	Imputed	0.06154	0.80914 (0.17173)	4.14e-06
464	rs116234247	6	161409744	NA	NA	C	T	0.98872	0.81423	Imputed	0.04423	1.02392 (0.21732)	4.14e-06
465	rs139138119	10	9163090	NA	NA	C	T	0.99753	0.91548	Imputed	0.01538	1.61913 (0.34371)	4.16e-06
466	rs76982831	14	56443202	NA	NA	C	G	0.99631	0.79661	Imputed	0.00962	2.0418 (0.43349)	4.17e-06
467	rs138459736	8	83626642	NA	NA	A	G	0.99612	0.8213	Imputed	0.01538	1.63803 (0.34776)	4.17e-06
468	rs113914676	4	15913077	NA	NA	T	C	0.99227	0.69919	Imputed	0.02308	1.34447 (0.2855)	4.18e-06
469	rs74440585	4	94132724	GRID2	intron variant	C	T	0.99542	0.89532	Imputed	0.02308	1.34322 (0.28525)	4.19e-06
470	rs2071451	17	79620577	PDE6G	intron variant	G	T	0.98938	0.50964	Imputed	0.00962	2.0295 (0.43125)	4.24e-06
471	7:101056807:A:AGAAAGGAAAT	7	101056807	NA	NA	A	AGAAAGGAAAT	0.99364	0.82718	Imputed	0.02308	1.35562 (0.28807)	4.25e-06
472	rs189941363	17	29016303	LOC105371723	intron variant, genic downstream transcript variant	C	T	0.99928	0.93946	Imputed	0.01154	1.89156 (0.40208)	4.27e-06
473	rs533679835	17	29035835	SUZ12P1	2KB upstream variant, upstream transcript variant	C	T	0.99958	0.95903	Imputed	0.01154	1.89156 (0.40208)	4.27e-06
474	rs566380806	17	29036246	SUZ12P1	upstream transcript variant, 2KB upstream variant	A	G	0.99944	0.94963	Imputed	0.01154	1.89156 (0.40208)	4.27e-06
475	rs2321911	17	29040083	SUZ12P1	intron variant	G	T	0.99958	0.95892	Imputed	0.01154	1.89156 (0.40208)	4.27e-06
476	rs182754061	17	29059059	SUZ12P1	intron variant	C	A	0.99955	0.9563	Imputed	0.01154	1.89156 (0.40208)	4.27e-06
477	rs576460851	17	29081282	SUZ12P1	intron variant	C	T	0.99831	0.85804	Imputed	0.01154	1.89156 (0.40208)	4.27e-06
478	rs75949371	17	29121408	CRLF3	intron variant	G	A	0.99939	0.94269	Imputed	0.01154	1.89156 (0.40208)	4.27e-06
479	rs190027497	9	4599329	SPATA6L	non-coding transcript variant, intron variant, 3 prime UTR variant	G	A	0.9933	0.67417	Imputed	0.00962	2.03389 (0.43236)	4.28e-06
480	rs17083985	13	26965118	CDK8	intron variant	T	A	0.99432	0.96677	Imputed	0.125	0.59323 (0.12611)	4.28e-06
481	4:132660458:TG:T	4	132660458	NA	NA	TG	T	0.99328	0.88797	Imputed	0.04423	1.01515 (0.21591)	4.32e-06
482	rs11940001	4	132687867	SNHG27	intron variant	A	G	0.99344	0.89083	Imputed	0.04423	1.01515 (0.21591)	4.32e-06
483	rs114269987	2	860977	LINC01115	intron variant	T	A	0.9976	0.95546	Imputed	0.04038	0.9482 (0.20175)	4.36e-06
484	rs77749180	8	73548726	KCNB2	intron variant, genic upstream transcript variant	C	A	0.99926	0.98743	Imputed	0.05385	0.90559 (0.19273)	4.38e-06
485	rs10504540	8	73553328	KCNB2	genic upstream transcript variant, intron variant	C	G	0.99891	0.9826	Imputed	0.05385	0.90559 (0.19273)	4.38e-06
486	rs80303956	8	73556289	KCNB2	intron variant, genic upstream transcript variant	A	G	0.99939	0.98917	Imputed	0.05385	0.90559 (0.19273)	4.38e-06
487	rs78077518	8	73558730	KCNB2	intron variant, genic upstream transcript variant	G	T	0.99946	0.99019	Imputed	0.05385	0.90559 (0.19273)	4.38e-06
488	rs1440365	8	73576002	KCNB2	genic upstream transcript variant, intron variant	A	G	0.995	0.92578	Imputed	0.05385	-0.90559 (0.19273)	4.38e-06
489	14:77658743:A:ATGCTCTTTG	14	77658743	NA	NA	A	ATGCTCTTTG	0.9917	0.90424	Imputed	0.04615	0.89209 (0.18989)	4.4e-06
490	10:77782525:TA:T	10	77782525	NA	NA	TA	T	0.99622	0.94653	Imputed	0.06731	0.83913 (0.17862)	4.4e-06
491	rs151333202	4	94144754	GRID2	intron variant	A	G	0.99602	0.91043	Imputed	0.02308	1.33533 (0.28424)	4.4e-06
492	rs151283909	4	94151151	GRID2	intron variant	G	C	0.99534	0.88555	Imputed	0.02308	1.33533 (0.28424)	4.4e-06
493	rs142285012	4	94151811	GRID2	intron variant	T	A	0.99539	0.88698	Imputed	0.02308	1.33533 (0.28424)	4.4e-06
494	rs72735756	14	70919387	ADAM21	intron variant	T	C	0.9979	0.99264	Imputed	0.35769	0.42571 (0.09062)	4.41e-06
495	12:91117683:AT:A	12	91117683	NA	NA	AT	A	0.99613	0.79423	Imputed	0.01154	1.86303 (0.3967)	4.43e-06
496	rs17151489	7	6334624	NA	NA	A	G	0.9999	0.99921	Genotyped	0.15577	0.55459 (0.11814)	4.47e-06
497	rs142212906	13	20727750	GJA3	intron variant	C	T	0.9973	0.9546	Imputed	0.05	0.87502 (0.18653)	4.54e-06
498	18:828607:A:AAG	18	828607	NA	NA	A	AAG	0.98201	0.89883	Imputed	0.13077	0.56563 (0.12059)	4.55e-06
499	rs273445	9	81894639	NA	NA	A	G	0.99857	0.99261	Genotyped	0.18077	0.53228 (0.1135)	4.56e-06
500	rs78510178	15	35298599	LOC105370763,LOC105370764	intron variant	A	G	0.99139	0.83317	Imputed	0.04038	1.05131 (0.2242)	4.58e-06
501	rs115036520	4	174470556	HAND2-AS1	genic downstream transcript variant, intron variant	A	G	0.99456	0.92129	Imputed	0.04808	0.98773 (0.21066)	4.59e-06
502	rs11105763	12	91101390	NA	NA	G	A	0.99712	0.91375	Imputed	0.01346	1.73005 (0.36908)	4.61e-06
503	rs11105764	12	91101395	NA	NA	G	A	0.99712	0.91375	Imputed	0.01346	1.73005 (0.36908)	4.61e-06
504	rs198187	16	24136189	PRKCB	intron variant	A	G	0.9297	0.49437	Imputed	0.09038	-0.691 (0.14744)	4.63e-06
505	rs2332307	17	52944043	NA	NA	G	A	0.99924	0.99706	Genotyped	0.25577	-0.45824 (0.0978)	4.65e-06
506	rs116915902	6	135590247	NA	NA	A	G	0.9944	0.83928	Imputed	0.02308	1.3476 (0.28764)	4.66e-06
507	rs62621403	6	160209650	TCP1,MRPL18	upstream transcript variant, 2KB upstream variant, intron variant	T	C	0.99893	0.98796	Imputed	0.05385	0.90345 (0.19284)	4.66e-06
508	rs58213348	15	99518880	PGPEP1L	intron variant	C	T	0.99768	0.84054	Imputed	0.01154	1.84628 (0.39409)	4.66e-06
509	rs114935847	15	77389721	NA	NA	G	A	0.99664	0.8204	Imputed	0.00769	2.32816 (0.49705)	4.68e-06
510	rs150477323	15	77391108	NA	NA	C	T	0.99671	0.82131	Imputed	0.00769	2.32816 (0.49705)	4.68e-06
511	rs75667396	15	77393276	PEAK1	3 prime UTR variant, genic downstream transcript variant	G	A	0.997	0.83188	Imputed	0.00769	2.32816 (0.49705)	4.68e-06
512	rs79042265	6	135773553	AHI1	intron variant	T	A	0.99757	0.98507	Imputed	0.15577	-0.55747 (0.11902)	4.69e-06
513	rs144586349	6	135778344	AHI1	intron variant	C	T	0.99795	0.9864	Imputed	0.15577	-0.55747 (0.11902)	4.69e-06
514	rs139373552	6	135790854	AHI1	intron variant	A	G	0.99767	0.98501	Imputed	0.15577	-0.55747 (0.11902)	4.69e-06
515	rs77210300	6	135798869	AHI1	intron variant	G	A	0.99872	0.99104	Imputed	0.15577	-0.55747 (0.11902)	4.69e-06
516	rs115886701	6	135801150	AHI1	intron variant	C	G	0.99856	0.9903	Imputed	0.15577	-0.55747 (0.11902)	4.69e-06
517	rs373055126	2	10809542	NOL10	intron variant	A	G	0.99842	0.93881	Imputed	0.01923	1.45565 (0.3109)	4.73e-06
518	rs145208872	16	69235882	SNTB2	intron variant	T	C	0.99785	0.81983	Imputed	0.01346	1.71204 (0.36574)	4.75e-06
519	rs574963146	7	24705581	PALS2	intron variant	G	A	0.99931	0.96904	Imputed	0.02115	1.42324 (0.30415)	4.78e-06
520	rs189218721	7	24768675	GSDME	intron variant	G	A	0.9991	0.96441	Imputed	0.02115	1.42324 (0.30415)	4.78e-06
521	rs16932826	10	77813894	LRMDA	intron variant	G	A	0.99935	0.99223	Genotyped	0.08846	0.69247 (0.14822)	4.94e-06
522	rs117616033	9	21161335	NA	NA	G	A	0.99507	0.67184	Imputed	0.01731	1.51732 (0.32504)	5.03e-06
523	rs117864207	9	21161356	NA	NA	T	A	0.99507	0.67184	Imputed	0.01731	1.51732 (0.32504)	5.03e-06
524	rs142225913	17	29802694	RAB11FIP4	intron variant, genic upstream transcript variant	C	T	0.99921	0.94324	Imputed	0.01154	1.85854 (0.39823)	5.05e-06
525	rs116281583	17	29803182	RAB11FIP4	intron variant, genic upstream transcript variant	C	T	0.99919	0.94165	Imputed	0.01154	1.85854 (0.39823)	5.05e-06
526	rs183372470	17	29807588	RAB11FIP4	intron variant, genic upstream transcript variant	T	C	0.999	0.9338	Imputed	0.01154	1.85854 (0.39823)	5.05e-06
527	rs187097203	17	29807650	RAB11FIP4	genic upstream transcript variant, intron variant	A	T	0.99853	0.9009	Imputed	0.01154	1.85854 (0.39823)	5.05e-06
528	rs61944783	13	26972764	CDK8	intron variant	C	A	0.9947	0.96787	Imputed	0.12308	0.58792 (0.12601)	5.08e-06
529	rs61944784	13	26974482	CDK8	intron variant	T	G	0.9947	0.96787	Imputed	0.12308	0.58792 (0.12601)	5.08e-06
530	rs17084034	13	26976332	CDK8	intron variant	G	A	0.99342	0.95647	Imputed	0.12308	0.58792 (0.12601)	5.08e-06
531	rs144098186	6	170411674	NA	NA	A	G	0.99689	0.85769	Imputed	0.01346	1.69621 (0.36357)	5.09e-06
532	rs147170214	1	107471102	NA	NA	A	T	0.9931	0.80021	Imputed	0.01346	1.7684 (0.37922)	5.14e-06
533	rs144521051	1	107482288	NA	NA	A	T	0.99322	0.77377	Imputed	0.01346	1.7684 (0.37922)	5.14e-06
534	rs72683444	9	3763525	NA	NA	G	A	0.98553	0.62259	Imputed	0.01731	1.6264 (0.3488)	5.15e-06
535	rs144180121	10	9987432	NA	NA	C	A	0.9953	0.92573	Imputed	0.04231	1.02182 (0.21918)	5.17e-06
536	rs76196703	3	5243555	EDEM1	non-coding transcript variant, synonymous variant, coding sequence variant	G	A	0.99903	0.96917	Imputed	0.01346	1.71868 (0.3687)	5.18e-06
537	rs76230408	3	5244414	EDEM1	intron variant	C	G	0.99901	0.9685	Imputed	0.01346	1.71868 (0.3687)	5.18e-06
538	rs141849605	5	176134293	NA	NA	G	A	0.99784	0.89627	Imputed	0.01923	1.44084 (0.3092)	5.22e-06
539	rs144985745	5	176139802	NA	NA	C	T	0.99836	0.91362	Imputed	0.01923	1.44084 (0.3092)	5.22e-06
540	13:26927535:CTT:C	13	26927535	NA	NA	CTT	C	0.99496	0.96297	Imputed	0.12885	0.58616 (0.1258)	5.22e-06
541	rs188478854	11	19598803	NAV2	genic upstream transcript variant, intron variant	A	C	0.99768	0.83391	Imputed	0.00577	2.61768 (0.56211)	5.29e-06
542	rs145650024	17	7971380	NA	NA	G	A	0.99652	0.81454	Imputed	0.01538	1.63622 (0.3515)	5.33e-06
543	rs141607396	18	32500986	LOC105372061	genic upstream transcript variant, intron variant	C	T	0.99478	0.7997	Imputed	0.02115	1.25549 (0.26975)	5.35e-06
544	rs59794705	21	21773088	NA	NA	T	G	0.99907	0.99504	Genotyped	0.25577	0.4716 (0.10136)	5.39e-06
545	rs186674424	4	154446632	TMEM131L	genic upstream transcript variant, intron variant	C	T	0.99575	0.78438	Imputed	0.00577	2.59402 (0.55753)	5.39e-06
546	rs191519068	4	154446639	TMEM131L	genic upstream transcript variant, intron variant	A	G	0.99581	0.78491	Imputed	0.00577	2.59402 (0.55753)	5.39e-06
547	rs1504149	12	91100420	NA	NA	A	G	0.99762	0.92022	Genotyped	0.01154	1.84583 (0.39685)	5.42e-06
548	rs111566407	4	157634688	NA	NA	A	T	0.99942	0.99078	Imputed	0.04231	1.00068 (0.21515)	5.42e-06
549	rs372970561	9	138413443	LCN1	intron variant	G	A	0.99732	0.86441	Imputed	0.00962	2.0439 (0.43946)	5.43e-06
550	rs79208100	5	116547034	NA	NA	C	T	0.99829	0.95199	Imputed	0.025	1.32754 (0.28565)	5.51e-06
551	rs111814955	5	116555016	NA	NA	A	G	0.999	0.96982	Imputed	0.025	1.32754 (0.28565)	5.51e-06
552	rs113466454	5	116571637	NA	NA	A	T	0.99873	0.96066	Imputed	0.025	1.32754 (0.28565)	5.51e-06
553	rs113928383	5	116604781	NA	NA	G	A	0.99859	0.96784	Imputed	0.025	1.32754 (0.28565)	5.51e-06
554	rs114063431	14	21596893	NA	NA	G	A	0.99674	0.89879	Imputed	0.01923	1.44155 (0.31021)	5.53e-06
555	rs114269907	14	21630609	NA	NA	C	T	0.997	0.87533	Imputed	0.01923	1.44155 (0.31021)	5.53e-06
556	rs150230905	18	64779655	NA	NA	G	A	0.99851	0.90533	Imputed	0.00962	1.71609 (0.36935)	5.54e-06
557	rs189651186	18	65005020	NA	NA	C	T	0.99961	0.98001	Genotyped	0.00962	1.71609 (0.36935)	5.54e-06
558	rs181179456	18	65074561	NA	NA	A	C	0.9999	0.99131	Imputed	0.00962	1.71609 (0.36935)	5.54e-06
559	rs79332613	3	77474233	ROBO2	intron variant	G	C	0.99671	0.85812	Imputed	0.01538	1.6051 (0.34567)	5.61e-06
560	rs559511984	10	9382759	NA	NA	T	C	0.9931	0.73435	Imputed	0.01154	1.84133 (0.39674)	5.67e-06
561	rs75521960	15	35291067	LOC105370764	genic upstream transcript variant, intron variant	G	C	0.98729	0.7371	Imputed	0.03654	1.09465 (0.2359)	5.69e-06
562	rs77809444	15	35291641	LOC105370764	genic upstream transcript variant, intron variant	C	A	0.98756	0.74242	Imputed	0.03654	1.09465 (0.2359)	5.69e-06
563	rs76258298	15	35292954	LOC105370764	genic upstream transcript variant, intron variant, upstream transcript variant	G	A	0.99038	0.80504	Imputed	0.03654	1.09465 (0.2359)	5.69e-06
564	rs535320751	6	127211683	LOC105377989	intron variant	T	G	0.99624	0.91217	Imputed	0.025	1.29755 (0.27966)	5.71e-06
565	rs141298495	4	94146165	GRID2	intron variant	C	T	0.99586	0.91694	Imputed	0.025	1.26498 (0.27272)	5.74e-06
566	4:94150511:T:C	4	94150511	NA	NA	T	C	0.99447	0.88041	Imputed	0.025	1.26498 (0.27272)	5.74e-06
567	rs189494063	1	192979578	NA	NA	G	A	0.99941	0.95654	Imputed	0.00385	3.22867 (0.69665)	5.84e-06
568	rs116506997	1	192987718	UCHL5	3 prime UTR variant, intron variant, non-coding transcript variant, genic downstream transcript variant	G	C	0.99845	0.90618	Imputed	0.00385	3.22867 (0.69665)	5.84e-06
569	rs138401210	1	192991245	UCHL5	intron variant	C	G	0.99845	0.90618	Imputed	0.00385	3.22867 (0.69665)	5.84e-06
570	rs112462491	1	192992970	UCHL5	intron variantClinicalsignificance:benign	G	A	0.99855	0.91305	Genotyped	0.00385	3.22867 (0.69665)	5.84e-06
571	rs115775323	1	193004405	UCHL5	intron variant	C	G	0.99951	0.96479	Imputed	0.00385	3.22867 (0.69665)	5.84e-06
572	rs191842044	1	193010581	UCHL5	intron variant	T	C	0.99946	0.96123	Imputed	0.00385	3.22867 (0.69665)	5.84e-06
573	rs539847250	1	193015361	UCHL5	intron variant	A	G	0.99946	0.96121	Imputed	0.00385	3.22867 (0.69665)	5.84e-06
574	rs56856436	1	193023803	UCHL5	intron variant	G	C	0.99971	0.97636	Imputed	0.00385	3.22867 (0.69665)	5.84e-06
575	rs75415180	1	193030635	RO60,UCHL5	2KB upstream variant, genic upstream transcript variant, intron variant, upstream transcript variant	T	C	0.99971	0.9764	Imputed	0.00385	3.22867 (0.69665)	5.84e-06
576	rs142211786	1	193032742	RO60	intron variant	G	A	0.99971	0.9764	Imputed	0.00385	3.22867 (0.69665)	5.84e-06
577	rs201008047	1	77465540	ST6GALNAC5	intron variant	A	G	0.98963	0.70357	Imputed	0.00962	2.01067 (0.43387)	5.85e-06
578	rs28759973	7	101113391	COL26A1	intron variant	T	G	0.98471	0.75988	Imputed	0.03077	-1.17253 (0.25308)	5.88e-06
579	5:116594833:AG:A	5	116594833	NA	NA	AG	A	0.99779	0.94345	Imputed	0.02308	1.37093 (0.29617)	5.99e-06
580	rs430835	5	116927346	NA	NA	C	A	0.98937	0.97276	Imputed	0.40385	0.43088 (0.09308)	5.99e-06
581	rs113084641	10	56768651	PCDH15	intron variant, genic upstream transcript variant	C	A	0.98271	0.69541	Imputed	0.03269	1.11414 (0.2407)	5.99e-06
582	rs115305701	6	11239521	NEDD9	intron variant, genic upstream transcript variant	A	G	0.99397	0.90572	Imputed	0.04615	0.98833 (0.21353)	6e-06
583	rs2527891	7	99544821	NA	NA	A	G	0.99514	0.95981	Imputed	0.11731	-0.59586 (0.12876)	6.02e-06
584	rs115330678	12	43872536	ADAMTS20	intron variant, genic upstream transcript variant	A	G	0.99097	0.52794	Imputed	0.01154	1.84535 (0.39884)	6.04e-06
585	rs145734738	12	43878327	ADAMTS20	intron variant, genic upstream transcript variant	T	C	0.99071	0.53514	Imputed	0.01154	1.84535 (0.39884)	6.04e-06
586	rs138465177	6	17394389	CAP2	intron variant	T	C	0.99622	0.76327	Imputed	0.00577	2.55579 (0.55247)	6.06e-06
587	rs114730685	6	17394393	CAP2	intron variant	G	C	0.99622	0.76327	Imputed	0.00577	2.55579 (0.55247)	6.06e-06
588	rs62650047	20	60019721	CDH4	intron variant, genic upstream transcript variant	G	A	0.99974	0.99902	Genotyped	0.45577	0.40529 (0.08761)	6.06e-06
589	5:116927091:TAC:T	5	116927091	NA	NA	TAC	T	0.99858	0.99546	Imputed	0.41731	0.42113 (0.09107)	6.12e-06
590	rs369130	5	116928573	NA	NA	C	T	0.99841	0.99503	Imputed	0.41731	0.42113 (0.09107)	6.12e-06
591	rs578099252	8	26846471	NA	NA	A	T	0.99919	0.93294	Imputed	0.00962	2.00664 (0.43417)	6.18e-06
592	rs541302289	8	26853848	NA	NA	T	G	0.99921	0.9342	Imputed	0.00962	2.00664 (0.43417)	6.18e-06
593	8:26855745:G:GT	8	26855745	NA	NA	G	GT	0.99922	0.93545	Imputed	0.00962	2.00664 (0.43417)	6.18e-06
594	rs546548933	8	26857059	NA	NA	C	G	0.99922	0.93545	Imputed	0.00962	2.00664 (0.43417)	6.18e-06
595	rs2846587	18	813222	YES1	2KB upstream variant, upstream transcript variant	C	T	0.99331	0.91977	Genotyped	0.06538	0.7708 (0.16687)	6.25e-06
596	rs4581366	10	73690471	NA	NA	T	A	0.99888	0.98886	Imputed	0.09231	0.64503 (0.13968)	6.29e-06
597	rs4393235	10	73690834	NA	NA	C	G	0.99891	0.98915	Imputed	0.09231	0.64503 (0.13968)	6.29e-06
598	rs76404869	10	73691623	NA	NA	A	G	0.99803	0.98099	Imputed	0.09231	0.64503 (0.13968)	6.29e-06
599	rs4747220	10	73692412	NA	NA	T	C	0.99821	0.983	Imputed	0.09231	0.64503 (0.13968)	6.29e-06
600	rs4747222	10	73692494	NA	NA	T	A	0.99854	0.98636	Imputed	0.09231	0.64503 (0.13968)	6.29e-06
601	rs2108243	7	106173837	NA	NA	A	C	0.98792	0.96236	Imputed	0.44615	-0.37142 (0.08049)	6.37e-06
602	rs370090011	2	88403840	SMYD1	intron variant	T	C	0.99043	0.66041	Imputed	0.01154	1.83431 (0.39755)	6.4e-06
603	rs148429628	20	3140916	UBOX5,FASTKD5	upstream transcript variant, 2KB upstream variant	C	T	0.99546	0.84443	Imputed	0.02692	1.2407 (0.26893)	6.41e-06
604	rs2205403	8	70029214	NA	NA	C	G	0.9891	0.9076	Imputed	0.11923	-0.60589 (0.13134)	6.42e-06
605	15:35303733:C:CA	15	35303733	NA	NA	C	CA	0.99236	0.83336	Imputed	0.03462	1.1147 (0.24166)	6.43e-06
606	rs78180606	15	35303883	LOC105370763,LOC105370764	downstream transcript variant, intron variant, 500B downstream variant	A	G	0.99294	0.84355	Imputed	0.03462	1.1147 (0.24166)	6.43e-06
607	rs77740079	9	20608365	MLLT3	intron variant	C	T	0.99727	0.91603	Imputed	0.01923	1.44304 (0.31306)	6.53e-06
608	rs370692329	2	71953568	NA	NA	G	C	0.99802	0.84529	Imputed	0.00769	2.26251 (0.49096)	6.56e-06
609	rs2508418	11	95186307	NA	NA	T	C	0.99873	0.99519	Genotyped	0.24038	-0.44273 (0.09607)	6.56e-06
610	rs141411902	7	93266827	NA	NA	C	T	0.9971	0.90599	Imputed	0.02115	1.35846 (0.2949)	6.61e-06
611	7:93313513:GT:G	7	93313513	NA	NA	GT	G	0.99747	0.91654	Imputed	0.02115	1.35846 (0.2949)	6.61e-06
612	rs75041178	12	288505	LOC105369592	intron variant	T	C	0.99848	0.98637	Imputed	0.09231	0.68026 (0.14771)	6.64e-06
613	rs9529466	13	35237583	NA	NA	G	A	0.99983	0.99818	Genotyped	0.09231	0.65895 (0.14312)	6.68e-06
614	rs111548012	10	93671287	NA	NA	T	C	0.99315	0.70503	Imputed	0.01731	1.50269 (0.32653)	6.75e-06
615	rs113052248	10	93674057	NA	NA	C	T	0.99293	0.68303	Imputed	0.01731	1.50269 (0.32653)	6.75e-06
616	rs76850743	11	87059239	NA	NA	A	T	0.99892	0.98007	Imputed	0.03654	1.06534 (0.23152)	6.76e-06
617	rs574019171	9	116928549	COL27A1	genic upstream transcript variant, intron variant	A	G	0.99364	0.71498	Imputed	0.01731	1.49991 (0.32618)	6.85e-06
618	rs178895	17	29799414	RAB11FIP4	intron variant, genic upstream transcript variant	G	A	0.9945	0.76061	Imputed	0.01154	1.85654 (0.40389)	6.9e-06
619	rs148607055	8	83604004	LOC107986953	intron variant	G	A	0.99601	0.82232	Imputed	0.01731	1.51412 (0.32944)	6.92e-06
620	rs145216828	8	83608660	LOC107986953	intron variant	T	C	0.99586	0.81747	Imputed	0.01731	1.51412 (0.32944)	6.92e-06
621	8:115037013:CTGAT:C	8	115037013	NA	NA	CTGAT	C	0.99846	0.98767	Imputed	0.11346	0.62587 (0.13618)	6.93e-06
622	rs113234125	8	115042791	NA	NA	C	T	0.9987	0.98967	Imputed	0.11346	0.62587 (0.13618)	6.93e-06
623	rs77585563	10	77819258	LRMDA	intron variant	T	C	0.99599	0.95875	Imputed	0.09231	0.67406 (0.14668)	6.94e-06
624	rs6907626	6	127232762	LOC105377989	intron variant	C	G	0.99706	0.94427	Imputed	0.02885	1.19482 (0.26002)	6.95e-06
625	rs116220315	6	127235758	LOC105377989	intron variant	G	T	0.99596	0.92372	Imputed	0.02885	1.19482 (0.26002)	6.95e-06
626	6:127236625:CTTA:C	6	127236625	NA	NA	CTTA	C	0.99596	0.92372	Imputed	0.02885	1.19482 (0.26002)	6.95e-06
627	rs74637196	6	127239178	LOC105377989	intron variant	T	C	0.99596	0.92419	Imputed	0.02885	1.19482 (0.26002)	6.95e-06
628	rs572605157	1	186045426	HMCN1	intron variant	G	T	0.99941	0.96735	Imputed	0.00577	2.55426 (0.55598)	6.98e-06
629	8:4892462:GGCCTGGCTTCTACATAAAAA:G	8	4892462	NA	NA	GGCCTGGCTTCTACATAAAAA	G	0.9976	0.86807	Imputed	0.01346	1.7086 (0.37221)	7.1e-06
630	rs8097605	18	69523769	NA	NA	T	A	0.99599	0.96806	Imputed	0.09231	0.68047 (0.14824)	7.11e-06
631	rs116224488	12	65434237	NA	NA	T	C	0.99998	0.99887	Imputed	0.00769	2.26665 (0.49383)	7.11e-06
632	rs115110209	12	65436803	NA	NA	G	A	0.99998	0.99871	Imputed	0.00769	2.26665 (0.49383)	7.11e-06
633	rs116566813	12	65442727	NA	NA	T	C	0.99996	0.9977	Imputed	0.00769	2.26665 (0.49383)	7.11e-06
634	rs113997211	12	65444835	WIF1	3 prime UTR variant	T	A	0.99996	0.99756	Imputed	0.00769	2.26665 (0.49383)	7.11e-06
635	rs115205809	12	65445412	WIF1	intron variant	A	G	0.99996	0.9979	Genotyped	0.00769	2.26665 (0.49383)	7.11e-06
636	rs139866060	22	46000086	LINC01589	500B downstream variant, downstream transcript variant	A	G	0.99864	0.93427	Imputed	0.01346	1.71435 (0.37364)	7.17e-06
637	rs149816038	22	46000652	LINC01589	intron variant	G	A	0.99864	0.93427	Imputed	0.01346	1.71435 (0.37364)	7.17e-06
638	17:54887620:CCA:C	17	54887620	NA	NA	CCA	C	0.9928	0.94894	Imputed	0.13846	0.5983 (0.13042)	7.2e-06
639	rs78840229	8	27445798	EPHX2	genic downstream transcript variant, intron variant	G	A	0.99867	0.91857	Imputed	0.00962	1.9843 (0.43257)	7.2e-06
640	rs117014855	8	27446511	EPHX2	intron variant, genic downstream transcript variant	C	A	0.99867	0.91857	Imputed	0.00962	1.9843 (0.43257)	7.2e-06
641	rs80087667	8	27446854	EPHX2	intron variant, genic downstream transcript variant	A	G	0.99867	0.91857	Imputed	0.00962	1.9843 (0.43257)	7.2e-06
642	rs59568971	17	54858160	NA	NA	A	C	0.99423	0.96485	Imputed	0.15	0.57949 (0.12634)	7.21e-06
643	rs144236690	7	29788553	NA	NA	T	A	0.99677	0.83778	Imputed	0.00577	2.66183 (0.58033)	7.21e-06
644	7:29789049:T:TC	7	29789049	NA	NA	T	TC	0.99637	0.81725	Imputed	0.00577	2.66183 (0.58033)	7.21e-06
645	rs916731	7	22612836	LOC100506178	non-coding transcript variant	G	C	0.98902	0.54201	Imputed	0.01346	-1.71845 (0.37469)	7.23e-06
646	rs7220890	17	21203151	MAP2K3	intron variant	C	T	0.99179	0.90382	Imputed	0.075	0.75468 (0.16456)	7.24e-06
647	rs200088288	17	21204635	MAP2K3	intron variant	C	T	0.99173	0.90306	Imputed	0.075	0.75468 (0.16456)	7.24e-06
648	rs17830126	8	73527895	KCNB2	genic upstream transcript variant, intron variant	G	A	0.99117	0.88847	Imputed	0.05962	0.84289 (0.18385)	7.28e-06
649	rs148137503	4	94130641	GRID2	intron variant	T	C	0.99541	0.89582	Imputed	0.025	1.26265 (0.27548)	7.32e-06
650	rs149586927	4	94131311	GRID2	intron variant	T	C	0.99542	0.8963	Imputed	0.025	1.26265 (0.27548)	7.32e-06
651	rs115519827	2	66402853	NA	NA	C	G	0.99085	0.65321	Imputed	0.01923	1.19441 (0.26063)	7.34e-06
652	rs115510578	2	66403505	NA	NA	G	A	0.99085	0.65321	Imputed	0.01923	1.19441 (0.26063)	7.34e-06
653	rs72872273	2	43100303	NA	NA	A	T	0.99535	0.98462	Imputed	0.35962	0.42153 (0.092)	7.36e-06
654	rs545736148	1	238655365	NA	NA	G	T	0.99789	0.91126	Imputed	0.01154	1.83689 (0.40091)	7.37e-06
655	rs78335621	5	130520250	LYRM7	intron variant	C	T	0.99724	0.88512	Imputed	0.00769	2.25268 (0.4917)	7.38e-06
656	rs190315859	5	130544911	NA	NA	C	A	0.99714	0.87928	Imputed	0.00769	2.25268 (0.4917)	7.38e-06
657	rs76253368	4	94124413	GRID2	genic upstream transcript variant, intron variant, upstream transcript variant	A	G	0.99697	0.8713	Imputed	0.01346	1.69672 (0.37048)	7.44e-06
658	rs144609170	16	18250603	NA	NA	T	G	0.99456	0.72776	Imputed	0.01923	1.43215 (0.31273)	7.45e-06
659	rs115537683	4	157617501	NA	NA	T	C	0.99938	0.98477	Imputed	0.04615	0.90732 (0.19814)	7.46e-06
660	rs113903454	4	157618075	NA	NA	G	A	0.99938	0.98477	Imputed	0.04615	0.90732 (0.19814)	7.46e-06
661	2:12618942:G:GT	2	12618942	NA	NA	G	GT	0.99369	0.77788	Imputed	0.01346	1.70016 (0.37131)	7.47e-06
662	rs113765005	16	53097378	CHD9	intron variant, genic upstream transcript variant	T	A	0.99394	0.91687	Imputed	0.05192	0.93125 (0.20341)	7.49e-06
663	12:117577527:TC:T	12	117577527	NA	NA	TC	T	0.99176	0.89573	Imputed	0.06154	0.80769 (0.17642)	7.49e-06
664	rs74088121	12	48313925	NA	NA	G	A	0.9813	0.8773	Imputed	0.12308	0.57862 (0.1264)	7.51e-06
665	rs190622456	2	925090	NA	NA	G	A	0.99789	0.93065	Imputed	0.02308	1.21195 (0.2648)	7.53e-06
666	6:599011:AC:A	6	599011	NA	NA	AC	A	0.99548	0.94467	Imputed	0.05577	0.85828 (0.18754)	7.55e-06
667	rs11968278	6	603034	EXOC2	intron variant	T	C	0.99568	0.94676	Imputed	0.05577	0.85828 (0.18754)	7.55e-06
668	rs76543004	6	610800	EXOC2	intron variant	G	A	0.99583	0.94846	Imputed	0.05577	0.85828 (0.18754)	7.55e-06
669	rs1551029	8	93626295	LOC102724710	intron variant	A	G	0.99907	0.99276	Genotyped	0.13077	-0.56147 (0.12269)	7.55e-06
670	rs2618129	8	93627555	LOC102724710	intron variant	A	G	0.98883	0.90854	Imputed	0.13077	-0.56147 (0.12269)	7.55e-06
671	rs2595600	8	93627856	LOC102724710	intron variant	A	G	0.98829	0.90472	Imputed	0.13077	-0.56147 (0.12269)	7.55e-06
672	rs74727400	2	176652876	LOC107985962	intron variant	A	T	0.99812	0.88454	Imputed	0.01154	1.56717 (0.34246)	7.55e-06
673	rs11724644	4	43336638	LOC105374433	intron variant	A	G	0.99145	0.96986	Imputed	0.25769	0.47836 (0.10455)	7.57e-06
674	rs16828359	3	157542014	NA	NA	C	T	0.99268	0.97201	Imputed	0.25769	0.45652 (0.0998)	7.62e-06
675	rs77209420	8	73531482	KCNB2	intron variant, genic upstream transcript variant	C	T	0.99153	0.88739	Imputed	0.05577	0.86529 (0.18916)	7.62e-06
676	rs2171673	8	73531693	KCNB2	genic upstream transcript variant, intron variant	T	C	0.99152	0.8871	Imputed	0.05577	0.86529 (0.18916)	7.62e-06
677	rs77756089	8	73533397	KCNB2	intron variant, genic upstream transcript variant	A	T	0.99463	0.92452	Imputed	0.05577	0.86529 (0.18916)	7.62e-06
678	rs77302773	8	73533521	KCNB2	intron variant, genic upstream transcript variant	A	G	0.99463	0.92452	Imputed	0.05577	0.86529 (0.18916)	7.62e-06
679	8:115059675:GTTAAC:G	8	115059675	NA	NA	GTTAAC	G	0.99853	0.98885	Imputed	0.11538	0.62022 (0.13569)	7.73e-06
680	rs77958482	8	115068154	NA	NA	A	G	0.99862	0.98961	Imputed	0.11538	0.62022 (0.13569)	7.73e-06
681	rs74728180	8	115069289	NA	NA	A	G	0.99867	0.98993	Imputed	0.11538	0.62022 (0.13569)	7.73e-06
682	rs138221948	13	83089192	NA	NA	T	A	0.9977	0.88912	Imputed	0.01346	1.68756 (0.3693)	7.78e-06
683	rs144903318	13	83089659	NA	NA	A	T	0.9981	0.91263	Imputed	0.01346	1.68756 (0.3693)	7.78e-06
684	rs11968112	6	135592211	NA	NA	G	A	0.99335	0.87197	Imputed	0.03269	1.14843 (0.25135)	7.8e-06
685	rs143758732	3	145504631	NA	NA	T	C	0.99907	0.98609	Imputed	0.05192	0.90155 (0.19732)	7.8e-06
686	2:13617096:CT:C	2	13617096	NA	NA	CT	C	0.99501	0.63577	Imputed	0.01154	1.82138 (0.39866)	7.81e-06
687	rs147927303	7	153867686	DPP6	genic upstream transcript variant, intron variant	G	T	0.99503	0.82275	Imputed	0.01346	1.6986 (0.37217)	7.97e-06
688	rs150327631	9	104331736	GRIN3A	genic downstream transcript variant, 3 prime UTR variant	T	A	0.99948	0.97948	Imputed	0.02115	1.35554 (0.29707)	8.01e-06
689	rs2888118	7	82960470	NA	NA	A	T	0.99746	0.9819	Imputed	0.14231	0.55586 (0.12184)	8.03e-06
690	rs116573957	3	162721850	NA	NA	G	A	0.99426	0.76323	Imputed	0.02115	1.35379 (0.29674)	8.03e-06
691	12:122582141:CAG:C	12	122582141	NA	NA	CAG	C	0.99814	0.94281	Imputed	0.02885	1.1988 (0.26288)	8.1e-06
692	rs143980250	12	76423919	PHLDA1	intron variant	G	A	0.99874	0.94973	Imputed	0.01346	1.68391 (0.36936)	8.15e-06
693	rs149591612	12	76424517	PHLDA1	synonymous variant, coding sequence variant	G	A	0.99854	0.9239	Imputed	0.01346	1.68391 (0.36936)	8.15e-06
694	rs141519462	12	76424753	PHLDA1	missense variant, coding sequence variant	C	T	0.99854	0.9239	Imputed	0.01346	1.68391 (0.36936)	8.15e-06
695	rs544931063	12	76427712	NA	NA	A	C	0.99958	0.97981	Imputed	0.01346	1.68391 (0.36936)	8.15e-06
696	rs78937502	18	30449924	LOC105372058	intron variant, genic downstream transcript variant	G	C	0.99977	0.99333	Imputed	0.03462	1.0682 (0.23435)	8.18e-06
697	rs111580260	18	30450355	LOC105372058	intron variant, genic downstream transcript variant	G	A	0.99995	0.99844	Imputed	0.03462	1.0682 (0.23435)	8.18e-06
698	rs80306705	18	30451353	LOC105372058	intron variant, genic downstream transcript variant	G	T	0.99995	0.99862	Imputed	0.03462	1.0682 (0.23435)	8.18e-06
699	rs76162379	18	30456429	LOC105372058	genic downstream transcript variant, intron variant	G	A	0.99996	0.99885	Imputed	0.03462	1.0682 (0.23435)	8.18e-06
700	rs115618378	18	30457391	LOC105372058	intron variant, genic downstream transcript variant	C	T	0.99995	0.99866	Imputed	0.03462	1.0682 (0.23435)	8.18e-06
701	rs16964027	18	30462296	LOC105372058	genic downstream transcript variant, intron variant	C	G	0.99995	0.99861	Imputed	0.03462	1.0682 (0.23435)	8.18e-06
702	rs16964029	18	30462450	LOC105372058	genic downstream transcript variant, intron variant	G	A	0.99992	0.99772	Imputed	0.03462	1.0682 (0.23435)	8.18e-06
703	rs16964034	18	30464046	LOC105372058	genic downstream transcript variant, intron variant	G	A	0.99992	0.99772	Imputed	0.03462	1.0682 (0.23435)	8.18e-06
704	rs113113545	1	94472861	ABCA4	intron variant	T	C	0.99745	0.8339	Imputed	0.00577	2.64912 (0.58144)	8.25e-06
705	rs10823882	10	73689875	NA	NA	T	A	0.99764	0.97821	Imputed	0.09423	0.63239 (0.13881)	8.26e-06
706	rs7009861	8	29400368	LOC105379350	intron variant	C	G	0.98677	0.94065	Imputed	0.20962	0.45039 (0.09887)	8.27e-06
707	rs181049867	4	18272757	NA	NA	G	A	0.99794	0.88931	Imputed	0.01923	1.42481 (0.31277)	8.28e-06
708	rs150570803	4	18275189	NA	NA	G	A	0.99796	0.88837	Imputed	0.01923	1.42481 (0.31277)	8.28e-06
709	rs141221569	4	18275652	NA	NA	C	T	0.99796	0.88837	Imputed	0.01923	1.42481 (0.31277)	8.28e-06
710	4:18278108:G:A	4	18278108	NA	NA	G	A	0.99793	0.88439	Imputed	0.01923	1.42481 (0.31277)	8.28e-06
711	4:18281140:G:A	4	18281140	NA	NA	G	A	0.99792	0.98882	Imputed	0.01923	1.42481 (0.31277)	8.28e-06
712	rs142082533	4	18283721	NA	NA	G	A	0.99783	0.88014	Imputed	0.01923	1.42481 (0.31277)	8.28e-06
713	rs145445117	4	18292840	NA	NA	G	A	0.9943	0.59912	Imputed	0.01923	1.42481 (0.31277)	8.28e-06
714	rs149247703	4	18298414	NA	NA	G	A	0.99738	0.85793	Imputed	0.01923	1.42481 (0.31277)	8.28e-06
715	rs143292307	4	18298923	NA	NA	A	C	0.99738	0.85793	Imputed	0.01923	1.42481 (0.31277)	8.28e-06
716	4:18299975:GA:G	4	18299975	NA	NA	GA	G	0.99698	0.84231	Imputed	0.01923	1.42481 (0.31277)	8.28e-06
717	3:122566946:G:A	3	122566946	NA	NA	G	A	0.99609	0.97007	Imputed	0.02115	1.37701 (0.30228)	8.28e-06
718	rs12054476	3	122593510	SLC49A4	intron variant	G	T	0.99456	0.77905	Imputed	0.02115	1.37701 (0.30228)	8.28e-06
719	rs62261708	3	122596962	SLC49A4	intron variant	T	C	0.99473	0.78594	Imputed	0.02115	1.37701 (0.30228)	8.28e-06
720	rs79195778	6	135786138	AHI1	intron variant	T	C	0.99619	0.97769	Imputed	0.16154	-0.53705 (0.118)	8.42e-06
721	rs188166150	4	74538642	NA	NA	G	A	0.99659	0.77081	Imputed	0.01346	1.75232 (0.38522)	8.52e-06
722	rs188810605	4	74542117	NA	NA	C	T	0.99659	0.77081	Imputed	0.01346	1.75232 (0.38522)	8.52e-06
723	9:19173451:A:AAT	9	19173451	NA	NA	A	AAT	0.9952	0.82939	Imputed	0.01154	1.85147 (0.40711)	8.56e-06
724	rs143910892	9	19173676	NA	NA	G	C	0.9952	0.82939	Imputed	0.01154	1.85147 (0.40711)	8.56e-06
725	9:19174718:TTCTC:T	9	19174718	NA	NA	TTCTC	T	0.99528	0.83038	Imputed	0.01154	1.85147 (0.40711)	8.56e-06
726	rs139033918	1	107436998	NA	NA	G	A	0.99233	0.79657	Imputed	0.01346	1.72425 (0.37928)	8.62e-06
727	rs6465809	7	101124113	COL26A1	intron variant	T	G	0.99755	0.92215	Imputed	0.025	-1.2794 (0.28151)	8.67e-06
728	rs1971531	7	101126960	COL26A1	intron variant	G	T	0.99623	0.88781	Imputed	0.025	-1.2794 (0.28151)	8.67e-06
729	rs1543883	7	101128582	COL26A1	intron variant	T	C	0.99723	0.90209	Imputed	0.025	-1.2794 (0.28151)	8.67e-06
730	rs116557792	4	157667477	NA	NA	T	A	0.99896	0.97654	Imputed	0.03462	1.07728 (0.23705)	8.68e-06
731	rs114336966	4	157673729	NA	NA	C	G	0.99916	0.9816	Imputed	0.03462	1.07728 (0.23705)	8.68e-06
732	rs17035176	4	157678302	NA	NA	G	A	0.99999	0.99983	Genotyped	0.03462	1.07728 (0.23705)	8.68e-06
733	rs73323038	17	54864221	NA	NA	C	A	0.99975	0.99786	Imputed	0.15192	0.56165 (0.12365)	8.77e-06
734	rs73323041	17	54864998	NA	NA	G	A	1	0.99996	Genotyped	0.15192	0.56165 (0.12365)	8.77e-06
735	rs16855782	4	43310188	LOC105374434	intron variant	C	G	0.99898	0.9958	Imputed	0.26154	0.47009 (0.1035)	8.78e-06
736	4:43320042:AT:A	4	43320042	NA	NA	AT	A	0.99977	0.99884	Imputed	0.26154	0.47009 (0.1035)	8.78e-06
737	rs2006970	4	43320507	LOC105374433,LOC105374434	intron variant	C	A	1	1	Genotyped	0.26154	0.47009 (0.1035)	8.78e-06
738	rs13126707	4	43321761	LOC105374433,LOC105374434	intron variant	G	A	0.9998	0.99897	Imputed	0.26154	0.47009 (0.1035)	8.78e-06
739	rs563404720	1	239625703	CHRM3	intron variant, genic upstream transcript variant	C	T	0.99854	0.89502	Imputed	0.00769	2.22805 (0.4907)	8.83e-06
740	rs143785634	11	22862303	GAS2	intron variant, genic downstream transcript variant	C	T	0.99224	0.74831	Imputed	0.01923	1.40321 (0.30919)	8.92e-06
741	rs530693743	1	40059283	NA	NA	C	A	0.96465	0.8609	Imputed	0.00962	1.64545 (0.36273)	9e-06
742	rs116690444	4	184511090	NA	NA	A	G	0.99108	0.87729	Imputed	0.06154	0.85893 (0.18936)	9.01e-06
743	14:33978263:C:CT	14	33978263	NA	NA	C	CT	0.98203	0.89829	Imputed	0.13846	0.54275 (0.11966)	9.03e-06
744	rs567364288	18	69438173	LINC01899	intron variant	C	T	0.99721	0.84267	Imputed	0.01538	1.41108 (0.31113)	9.04e-06
745	rs76288049	17	78878555	RPTOR	intron variant	T	G	0.99173	0.91343	Imputed	0.08846	0.67624 (0.14911)	9.04e-06
746	rs141717541	2	66433504	NA	NA	G	A	0.99489	0.81026	Imputed	0.02308	1.11193 (0.24524)	9.09e-06
747	rs573535901	2	66434573	NA	NA	A	C	0.99489	0.81026	Imputed	0.02308	1.11193 (0.24524)	9.09e-06
748	2:66442814:GT:G	2	66442814	NA	NA	GT	G	0.99488	0.82052	Imputed	0.02308	1.11193 (0.24524)	9.09e-06
749	rs113875266	2	66443768	NA	NA	G	A	0.99576	0.84644	Imputed	0.02308	1.11193 (0.24524)	9.09e-06
750	rs116590379	7	50301601	NA	NA	G	A	0.99484	0.82463	Imputed	0.01538	1.59092 (0.35094)	9.12e-06
751	rs188195922	10	90395320	NA	NA	C	T	0.99374	0.86423	Imputed	0.02692	1.19944 (0.26473)	9.22e-06
752	rs111228394	5	116600187	NA	NA	A	G	0.99801	0.96051	Imputed	0.03077	1.16037 (0.25616)	9.26e-06
753	rs114757279	10	35755099	CCNY	intron variant	A	G	0.99884	0.98532	Imputed	0.06346	0.79674 (0.1759)	9.27e-06
754	rs560576251	10	20811263	NA	NA	G	T	0.99722	0.82373	Imputed	0.01154	1.82348 (0.40257)	9.27e-06
755	9:80116629:C:CTTT	9	80116629	NA	NA	C	CTTT	0.97489	0.92197	Imputed	0.375	0.41054 (0.09064)	9.27e-06
756	rs147928074	4	94136087	GRID2	intron variant	T	A	0.99576	0.91869	Imputed	0.02692	1.19644 (0.26417)	9.29e-06
757	rs113054674	4	94138255	GRID2	intron variant	A	G	0.99576	0.91869	Imputed	0.02692	1.19644 (0.26417)	9.29e-06
758	rs139630471	4	94139494	GRID2	intron variant	T	A	0.99576	0.91869	Imputed	0.02692	1.19644 (0.26417)	9.29e-06
759	rs115028894	4	94150697	GRID2	intron variant	T	C	0.99527	0.9009	Imputed	0.02692	1.19644 (0.26417)	9.29e-06
760	rs188917911	17	20723583	NA	NA	C	T	0.99803	0.93019	Imputed	0.02308	1.29457 (0.28584)	9.29e-06
761	rs76373719	4	15315531	C1QTNF7-AS1	intron variant	T	C	0.99398	0.80783	Imputed	0.02308	1.30404 (0.28796)	9.31e-06
762	rs555044115	13	25688069	LOC105370120	intron variant	A	C	0.99648	0.82703	Imputed	0.01538	1.58331 (0.34968)	9.34e-06
763	rs273447	9	81895754	NA	NA	T	C	0.99792	0.98934	Imputed	0.18462	0.5125 (0.11322)	9.38e-06
764	19:3190418:T:TC	19	3190418	NA	NA	T	TC	0.99352	0.78183	Imputed	0.02115	1.37506 (0.30384)	9.43e-06
765	rs10747017	9	80115884	GNA14,GNA14-AS1	intron variant, genic upstream transcript variant	T	C	0.99227	0.96855	Imputed	0.26731	0.44301 (0.09791)	9.48e-06
766	rs6753052	2	116864087	NA	NA	T	C	0.99454	0.87787	Imputed	0.02115	1.38723 (0.30663)	9.49e-06
767	rs2009688	13	35140109	LINC00457,LINC02343	intron variant	G	C	0.98988	0.84505	Imputed	0.04038	0.93952 (0.2077)	9.52e-06
768	rs17035088	4	157618933	NA	NA	G	A	0.99986	0.99713	Genotyped	0.05192	0.85157 (0.18827)	9.53e-06
769	rs74126339	13	111981215	TEX29	intron variant	C	G	0.99186	0.9555	Imputed	0.18269	0.50684 (0.11205)	9.53e-06
770	rs117827031	12	47764103	LINC02416	500B downstream variant, downstream transcript variant	C	T	0.99708	0.96973	Imputed	0.06731	0.74777 (0.16538)	9.6e-06
771	rs76780819	12	47765394	NA	NA	C	T	0.99974	0.99594	Genotyped	0.06731	0.74777 (0.16538)	9.6e-06
772	rs200497663	12	47767479	NA	NA	G	A	0.99962	0.99385	Imputed	0.06731	0.74777 (0.16538)	9.6e-06
773	rs79139136	12	47769088	NA	NA	C	T	0.99965	0.99595	Genotyped	0.06731	0.74777 (0.16538)	9.6e-06
774	rs116772368	2	43377735	NA	NA	T	C	0.99755	0.87194	Imputed	0.00769	2.21526 (0.48997)	9.61e-06
775	rs116372612	2	43383044	NA	NA	A	G	0.99846	0.91334	Imputed	0.00769	2.21526 (0.48997)	9.61e-06
776	rs115689643	5	172063040	NA	NA	C	T	0.99497	0.70739	Imputed	0.01731	1.48868 (0.32931)	9.64e-06
777	rs140059176	4	165572658	NA	NA	C	A	0.99837	0.92093	Imputed	0.02115	1.34066 (0.29663)	9.68e-06
778	rs73234677	4	16254024	TAPT1-AS1	intron variant	A	G	0.99095	0.70213	Imputed	0.02885	1.18521 (0.26227)	9.7e-06
779	rs12650137	4	16255237	TAPT1-AS1	intron variant	A	G	0.99095	0.70213	Imputed	0.02885	1.18521 (0.26227)	9.7e-06
780	rs34002623	4	16255289	TAPT1-AS1	intron variant	C	G	0.99111	0.70807	Imputed	0.02885	1.18521 (0.26227)	9.7e-06
781	rs75017195	1	182483948	RGSL1	genic downstream transcript variant, intron variant	C	G	0.99958	0.98081	Imputed	0.00769	2.28265 (0.50535)	9.79e-06
782	rs2058033	12	1804880	ADIPOR2	intron variant	T	G	0.9994	0.98404	Genotyped	0.03269	1.10452 (0.24454)	9.8e-06
783	rs12579507	12	1810374	ADIPOR2	intron variant	C	T	0.99867	0.96511	Imputed	0.03269	1.10452 (0.24454)	9.8e-06
784	rs12082636	1	102139435	LINC01709	intron variant	A	C	0.98512	0.94608	Imputed	0.26154	-0.44725 (0.09904)	9.85e-06
785	rs10764239	10	20794189	NA	NA	G	T	0.98673	0.94911	Imputed	0.25577	0.44046 (0.09756)	9.9e-06
786	rs111874168	7	49802316	NA	NA	A	C	0.99851	0.90286	Imputed	0.00962	1.96394 (0.43504)	9.9e-06
787	2:209394512:TC:T	2	209394512	NA	NA	TC	T	0.99344	0.96464	Imputed	0.13654	0.54986 (0.12181)	9.92e-06
788	rs138023692	22	46027093	NA	NA	C	T	0.99757	0.95925	Imputed	0.03846	0.98143 (0.21744)	9.94e-06
789	rs73465774	15	99512500	PGPEP1L	intron variant	C	A	0.99883	0.92033	Imputed	0.01346	1.65227 (0.36613)	9.97e-06
aHuman assembly GRCh37 (hg19).
bThe primary locus gene and functional consequence (SNP location on gene) were taken from dbSNP (https://www.ncbi.nlm.nih.gov/snp/?term={snp of interest}), where links to the full gene names can also be obtained.
cCoefficient of the alternative allele relative to the reference allele.
Abbreviations: UTR = untranslated region; AvgCall = average genotype call rate; Chr = chromosome; MAF = minor allele frequency; NA = not applicable; rsID = reference SNP cluster ID; SE = standard error.

## Sheet: 10
Supplementary Table S10. SNPs above the nominal significance (p < 1 × 10-5) threshold (R-6OH-warfarin, N =377).
#	rsID	Chr	Positiona	Geneb	Functional Consequenceb	Allele A	Allele B	Average call	R-squared	Genotyped	MAF	Betac (SE)	P-value
1	rs78362682	8	140980209	TRAPPC9	genic downstream transcript variant, intron variant	G	T	0.99412	0.69953	Imputed	0.01592	1.48941 (0.25881)	1.86e-08
2	rs183294622	17	7603384	WRAP53	intron variant	T	G	0.98908	0.76359	Imputed	0.04244	0.87674 (0.16013)	8.21e-08
3	3:146190404:AT:A	3	146190404	NA	NA	AT	A	0.99187	0.95321	Imputed	0.1618	0.47121 (0.08687)	1.07e-07
4	rs147959754	18	40488421	RIT2	intron variant	T	A	0.99537	0.91971	Imputed	0.03714	0.87619 (0.16933)	3.81e-07
5	rs148815773	17	7712730	DNAH2	genic downstream transcript variant, intron variant	A	C	0.99598	0.7668	Imputed	0.01326	1.31772 (0.25522)	4.03e-07
6	rs75652627	10	82436905	NA	NA	C	T	0.98828	0.84622	Imputed	0.06233	0.65801 (0.1284)	4.87e-07
7	rs7985005	13	28641283	FLT3	genic upstream transcript variant, intron variant	T	G	0.98503	0.92975	Imputed	0.17109	0.43067 (0.0849)	6.3e-07
8	11:57758501:GA:G	11	57758501	NA	NA	GA	G	0.95816	0.85676	Imputed	0.30106	0.3518 (0.0695)	6.63e-07
9	rs191671074	18	40485780	RIT2	intron variant	G	A	0.99694	0.90135	Imputed	0.02122	1.15019 (0.22744)	6.8e-07
10	rs189232700	18	40486210	RIT2	intron variant	T	C	0.99345	0.77843	Imputed	0.02122	1.15019 (0.22744)	6.8e-07
11	rs150057552	18	40491234	RIT2	intron variant	A	G	0.99734	0.91025	Imputed	0.02122	1.15019 (0.22744)	6.8e-07
12	rs148722344	18	40491264	RIT2	intron variant	T	C	0.99739	0.91213	Imputed	0.02122	1.15019 (0.22744)	6.8e-07
13	rs9957939	18	70746794	NA	NA	C	A	0.99095	0.70511	Imputed	0.02255	0.98102 (0.19414)	6.93e-07
14	rs7083367	10	113200489	LOC105378485	intron variant	C	T	0.99644	0.977	Imputed	0.12467	0.50132 (0.09923)	6.95e-07
15	rs148177716	17	7645085	DNAH2	intron variant, genic upstream transcript variant	C	T	0.99896	0.92444	Imputed	0.01459	1.37141 (0.27153)	7.01e-07
16	rs140565312	18	40492055	RIT2	intron variant	T	A	0.9982	0.93741	Imputed	0.01989	1.17971 (0.23489)	8.04e-07
17	rs552821844	18	40492197	RIT2	intron variant	A	G	0.99589	0.86335	Imputed	0.01989	1.17971 (0.23489)	8.04e-07
18	18:40492427:GAGAA:G	18	40492427	NA	NA	GAGAA	G	0.9982	0.93741	Imputed	0.01989	1.17971 (0.23489)	8.04e-07
19	18:40493185:C:CA	18	40493185	NA	NA	C	CA	0.99819	0.93697	Imputed	0.01989	1.17971 (0.23489)	8.04e-07
20	rs7272909	20	39098923	LOC105372618	2KB upstream variant, upstream transcript variant	C	T	0.9996	0.99869	Genotyped	0.45226	-0.33365 (0.06663)	8.65e-07
21	rs113353305	3	146189424	PLSCR2	intron variant, genic upstream transcript variant	G	C	0.99411	0.96445	Imputed	0.16844	0.44733 (0.08953)	9.12e-07
22	rs962097	2	150533894	MMADHC-DT	intron variant	T	C	0.99853	0.99527	Genotyped	0.40584	-0.33419 (0.06689)	9.16e-07
23	2:6958229:CTG:C	2	6958229	NA	NA	CTG	C	0.99388	0.92537	Imputed	0.08223	0.60726 (0.12177)	9.55e-07
24	rs149814207	18	40515958	RIT2	intron variant	T	C	0.9984	0.93704	Imputed	0.01857	1.21053 (0.24321)	1e-06
25	rs116528089	1	15723002	FHAD1,LOC101927441	genic downstream transcript variant, intron variant	G	A	0.99629	0.94155	Imputed	0.04377	0.79444 (0.15961)	1e-06
26	rs7917633	10	113226230	LOC105378485	intron variant	C	T	0.99961	0.99725	Imputed	0.12334	0.4975 (0.10019)	1.06e-06
27	rs60788579	10	113228372	LOC105378485	intron variant	T	C	0.99976	0.99817	Imputed	0.12334	0.4975 (0.10019)	1.06e-06
28	rs62113286	19	52041066	NA	NA	A	G	0.99733	0.97528	Imputed	0.09549	0.54291 (0.10934)	1.06e-06
29	rs11693936	2	150555422	MMADHC-DT	intron variant	G	A	0.98797	0.95946	Imputed	0.40584	-0.3314 (0.06682)	1.09e-06
30	rs11679533	2	150555427	MMADHC-DT	intron variant	T	G	0.99239	0.97363	Imputed	0.40584	-0.3314 (0.06682)	1.09e-06
31	rs191287158	5	87420290	NA	NA	C	A	0.9978	0.88587	Imputed	0.01194	1.46839 (0.2962)	1.1e-06
32	rs537020409	5	87432677	NA	NA	A	G	0.99634	0.80191	Imputed	0.01194	1.46839 (0.2962)	1.1e-06
33	rs1405215	2	150538404	MMADHC-DT	intron variant	A	G	0.99543	0.98435	Imputed	0.40451	-0.33187 (0.06702)	1.13e-06
34	rs62116175	19	52008317	NA	NA	C	T	0.98645	0.87532	Imputed	0.09549	0.5526 (0.11177)	1.18e-06
35	rs3198	15	47686263	SEMA6D	intron variant, genic upstream transcript variant	G	A	0.99622	0.97438	Genotyped	0.11406	-0.49926 (0.10129)	1.26e-06
36	10:113729522:TGTG:T	10	113729522	NA	NA	TGTG	T	0.98708	0.95633	Imputed	0.45623	-0.31749 (0.06463)	1.37e-06
37	rs149533198	15	69430595	NA	NA	T	C	0.99288	0.9232	Imputed	0.07162	0.63471 (0.12925)	1.38e-06
38	rs10166316	2	19955431	NA	NA	C	G	0.99853	0.9944	Imputed	0.36207	-0.32564 (0.06632)	1.38e-06
39	rs111447349	2	6944285	NA	NA	G	A	0.99674	0.96065	Imputed	0.0809	0.58818 (0.12006)	1.46e-06
40	rs2377117	2	150547141	MMADHC-DT	intron variant	G	A	0.99545	0.98282	Imputed	0.40849	-0.32724 (0.06682)	1.47e-06
41	rs597325	6	91002494	BACH2	intron variant, genic upstream transcript variant	A	G	0.99953	0.9866	Genotyped	0.03448	-0.89191 (0.18236)	1.52e-06
42	5:87376883:C:A	5	87376883	NA	NA	C	A	0.99715	0.86102	Imputed	0.01326	1.37668 (0.2818)	1.56e-06
43	rs114463675	2	75276969	TACR1	intron variant, genic downstream transcript variant	T	C	0.99643	0.8316	Imputed	0.01459	1.30801 (0.26807)	1.6e-06
44	rs58580363	10	113202500	LOC105378485	non-coding transcript variant	C	T	0.99972	0.99791	Imputed	0.12202	0.48954 (0.10044)	1.64e-06
45	rs73349623	10	113203162	LOC105378485	intron variant	G	C	0.99998	0.99976	Imputed	0.12202	0.48954 (0.10044)	1.64e-06
46	rs57307728	10	113203611	LOC105378485	intron variant	C	A	0.99992	0.99926	Imputed	0.12202	0.48954 (0.10044)	1.64e-06
47	10:113205193:AG:A	10	113205193	NA	NA	AG	A	0.99998	0.99976	Imputed	0.12202	0.48954 (0.10044)	1.64e-06
48	rs61324331	10	113208727	LOC105378485	intron variant	C	T	0.99986	0.99869	Imputed	0.12202	0.48954 (0.10044)	1.64e-06
49	rs57920379	10	113210454	LOC105378485	intron variant	T	C	0.99998	0.99976	Imputed	0.12202	0.48954 (0.10044)	1.64e-06
50	rs73349635	10	113211061	LOC105378485	intron variant	T	C	0.99998	0.99976	Imputed	0.12202	0.48954 (0.10044)	1.64e-06
51	rs4453151	10	113217734	LOC105378485	intron variant	G	A	0.99999	0.99992	Genotyped	0.12202	0.48954 (0.10044)	1.64e-06
52	rs113778426	10	113221765	LOC105378485	intron variant	T	C	0.99973	0.99798	Imputed	0.12202	0.48954 (0.10044)	1.64e-06
53	rs117618502	18	70763495	NA	NA	T	C	0.99415	0.79051	Imputed	0.01989	1.00772 (0.20687)	1.66e-06
54	rs73154969	2	6950070	NA	NA	C	T	0.99713	0.96409	Imputed	0.08355	0.57857 (0.11879)	1.67e-06
55	rs114704883	11	88403730	GRM5	intron variant	C	T	0.99534	0.89852	Imputed	0.03846	0.79623 (0.16382)	1.75e-06
56	rs113640906	8	116448701	TRPS1	intron variant	C	T	0.99749	0.82227	Imputed	0.00663	1.91277 (0.39359)	1.76e-06
57	rs111272956	8	116450254	TRPS1	intron variant	T	C	0.99747	0.81973	Imputed	0.00663	1.91277 (0.39359)	1.76e-06
58	rs116883198	8	143938449	NA	NA	C	T	0.99561	0.98015	Imputed	0.21485	0.37666 (0.07777)	1.9e-06
59	rs4128776	10	113138762	NA	NA	A	T	0.99976	0.99768	Imputed	0.12069	0.49536 (0.10232)	1.92e-06
60	rs1980343	2	141707694	LRP1B	intron variant, genic upstream transcript variant	C	T	0.98228	0.92577	Imputed	0.23342	-0.36784 (0.07608)	1.98e-06
61	rs3125489	10	113235005	LOC105378485	intron variant	T	C	0.99997	0.99977	Imputed	0.1565	0.4308 (0.08926)	2.06e-06
62	rs3125490	10	113235214	LOC105378485	intron variant	G	A	0.99997	0.99977	Imputed	0.1565	0.4308 (0.08926)	2.06e-06
63	rs3125492	10	113236969	LOC105378485	intron variant	A	C	0.99997	0.99978	Imputed	0.1565	0.4308 (0.08926)	2.06e-06
64	rs57925829	10	113231211	LOC105378485	intron variant	C	A	0.99937	0.99501	Imputed	0.1313	0.47371 (0.09817)	2.07e-06
65	rs73353432	10	113232581	LOC105378485	intron variant	C	T	0.99986	0.99884	Imputed	0.1313	0.47371 (0.09817)	2.07e-06
66	rs17128939	10	113235232	LOC105378485	intron variant	T	C	0.99995	0.99951	Imputed	0.1313	0.47371 (0.09817)	2.07e-06
67	rs73353459	10	113236218	LOC105378485	intron variant	G	A	0.99998	0.99985	Imputed	0.1313	0.47371 (0.09817)	2.07e-06
68	rs114256746	10	113236354	LOC105378485	intron variant	T	C	0.99998	0.99985	Imputed	0.1313	0.47371 (0.09817)	2.07e-06
69	rs115621168	10	113236355	LOC105378485	intron variant	A	G	0.99998	0.99985	Imputed	0.1313	0.47371 (0.09817)	2.07e-06
70	rs59141984	10	113236766	LOC105378485	intron variant	A	G	0.99997	0.99973	Imputed	0.1313	0.47371 (0.09817)	2.07e-06
71	10:113236859:TA:T	10	113236859	NA	NA	TA	T	0.99998	0.99985	Imputed	0.1313	0.47371 (0.09817)	2.07e-06
72	rs73353464	10	113237333	LOC105378485	intron variant	A	G	0.99998	0.99982	Imputed	0.1313	0.47371 (0.09817)	2.07e-06
73	10:113237422:A:ACCCAGTAAGTGGT	10	113237422	NA	NA	A	ACCCAGTAAGTGGT	0.99998	0.99982	Imputed	0.1313	0.47371 (0.09817)	2.07e-06
74	rs17128944	10	113237551	LOC105378485	intron variant	G	A	0.99998	0.99982	Imputed	0.1313	0.47371 (0.09817)	2.07e-06
75	rs73353466	10	113238010	LOC105378485	intron variant	A	G	0.99998	0.99982	Imputed	0.1313	0.47371 (0.09817)	2.07e-06
76	rs73353470	10	113239304	LOC105378485	non-coding transcript variant	A	G	0.99998	0.99985	Imputed	0.1313	0.47371 (0.09817)	2.07e-06
77	rs60680268	10	113239735	LOC105378485	non-coding transcript variant	G	T	0.99998	0.99985	Imputed	0.1313	0.47371 (0.09817)	2.07e-06
78	rs2900929	10	113240453	LOC105378485	intron variant	G	A	0.99998	0.99985	Imputed	0.1313	0.47371 (0.09817)	2.07e-06
79	rs2419588	10	113240473	LOC105378485	intron variant	A	G	1	1	Genotyped	0.1313	0.47371 (0.09817)	2.07e-06
80	rs2900930	10	113240700	LOC105378485	intron variant	A	G	0.99998	0.99985	Imputed	0.1313	0.47371 (0.09817)	2.07e-06
81	rs2900931	10	113240717	LOC105378485	intron variant	C	A	0.99998	0.99985	Imputed	0.1313	0.47371 (0.09817)	2.07e-06
82	rs1914129	10	113240977	LOC105378485	intron variant	T	G	1	1	Genotyped	0.1313	0.47371 (0.09817)	2.07e-06
83	rs60103318	10	113241261	LOC105378485	intron variant	C	T	0.99998	0.99985	Imputed	0.1313	0.47371 (0.09817)	2.07e-06
84	rs57249155	10	113241328	LOC105378485	intron variant	C	T	0.99998	0.99985	Imputed	0.1313	0.47371 (0.09817)	2.07e-06
85	rs3107359	10	113241449	LOC105378485	intron variant	G	A	0.99713	0.97418	Imputed	0.1313	-0.47371 (0.09817)	2.07e-06
86	rs57544914	10	113241455	LOC105378485	intron variant	T	C	0.99998	0.99985	Imputed	0.1313	0.47371 (0.09817)	2.07e-06
87	rs7910325	10	113242415	LOC105378485	downstream transcript variant, 500B downstream variant	A	C	0.99998	0.99985	Imputed	0.1313	0.47371 (0.09817)	2.07e-06
88	rs61340682	2	141692524	LRP1B	intron variant, genic upstream transcript variant	T	C	0.99938	0.99604	Genotyped	0.11538	0.49391 (0.10236)	2.07e-06
89	rs9421092	10	113169539	LOC105378484	intron variant	C	T	0.99997	0.99975	Imputed	0.14987	0.43556 (0.09034)	2.11e-06
90	rs9420099	10	113186483	NA	NA	G	A	0.99993	0.99942	Imputed	0.14987	0.43556 (0.09034)	2.11e-06
91	rs9420100	10	113198254	LOC105378485	intron variant	C	T	1	0.99998	Genotyped	0.14987	0.43556 (0.09034)	2.11e-06
92	rs17728250	18	70510658	NETO1	genic downstream transcript variant, intron variant	C	T	0.9917	0.82048	Imputed	0.02653	0.99573 (0.20669)	2.15e-06
93	rs146000646	18	70786345	NA	NA	C	T	0.99687	0.89834	Imputed	0.01857	1.09154 (0.22664)	2.16e-06
94	rs148848103	17	7656250	RPL29P2,DNAH2	genic downstream transcript variant, 2KB upstream variant, upstream transcript variant, 5 prime UTR variant, intron variant	C	T	0.99853	0.91505	Imputed	0.01724	1.19225 (0.24796)	2.24e-06
95	rs138350593	17	7661092	DNAH2	genic downstream transcript variant, intron variant	G	A	0.99937	0.955	Imputed	0.01724	1.19225 (0.24796)	2.24e-06
96	rs142494794	17	7666709	DNAH2	genic downstream transcript variant, intron variant	C	T	0.99953	0.96616	Imputed	0.01724	1.19225 (0.24796)	2.24e-06
97	rs138979644	21	39975898	ERG	genic upstream transcript variant, intron variant	C	T	0.99865	0.92829	Imputed	0.01989	1.10765 (0.23045)	2.26e-06
98	rs79802549	4	77656561	SHROOM3	intron variant	G	A	0.99866	0.97548	Imputed	0.04509	-0.74375 (0.15514)	2.39e-06
99	rs74961033	4	77657433	SHROOM3	intron variant	T	A	0.99882	0.97747	Imputed	0.04509	-0.74375 (0.15514)	2.39e-06
100	rs78674055	4	77657516	SHROOM3	intron variant	C	T	0.99882	0.97747	Imputed	0.04509	-0.74375 (0.15514)	2.39e-06
101	rs138400438	16	16226442	ABCC1	genic downstream transcript variant, intron variant	G	A	0.9978	0.90929	Imputed	0.01459	1.27773 (0.26731)	2.56e-06
102	rs12459648	19	52039947	NA	NA	A	G	0.99837	0.98603	Genotyped	0.09284	0.52887 (0.11084)	2.66e-06
103	rs150066765	4	188960239	NA	NA	T	C	0.99921	0.94883	Imputed	0.01326	1.34477 (0.28213)	2.73e-06
104	rs56761820	10	113195990	LOC105378485	intron variant	T	C	0.99995	0.99954	Imputed	0.11804	0.49488 (0.10385)	2.74e-06
105	10:113169468:AG:A	10	113169468	NA	NA	AG	A	0.99997	0.99975	Imputed	0.12334	0.47841 (0.1004)	2.75e-06
106	rs57291060	10	113176347	NA	NA	A	G	0.99966	0.9969	Imputed	0.12334	0.47841 (0.1004)	2.75e-06
107	rs61097615	10	113196008	LOC105378485	intron variant	G	A	0.99997	0.9997	Imputed	0.12334	0.47841 (0.1004)	2.75e-06
108	10:113197331:GT:GTT	10	113197331	NA	NA	GT	GTT	0.99997	0.9997	Imputed	0.12334	0.47841 (0.1004)	2.75e-06
109	rs78856630	10	113199356	LOC105378485	intron variant	G	A	0.99993	0.99934	Imputed	0.12334	0.47841 (0.1004)	2.75e-06
110	rs113713520	9	86943214	SLC28A3	genic upstream transcript variant, intron variant	T	A	0.99188	0.80534	Imputed	0.03846	0.76687 (0.16126)	2.87e-06
111	2:75256295:TGGA:T	2	75256295	NA	NA	TGGA	T	0.99717	0.83442	Imputed	0.01326	1.33675 (0.28113)	2.88e-06
112	rs116816313	2	75270623	NA	NA	G	T	0.99714	0.84966	Imputed	0.01326	1.33675 (0.28113)	2.88e-06
113	rs113891812	1	16246898	SPEN	intron variant	A	G	0.9972	0.83237	Imputed	0.00796	1.72135 (0.36403)	3.25e-06
114	rs536619259	7	104162241	LHFPL3	intron variant	C	T	0.99922	0.95375	Imputed	0.01459	1.27099 (0.26891)	3.28e-06
115	rs143699317	7	104164470	LHFPL3	intron variant	A	G	0.99918	0.9533	Imputed	0.01459	1.27099 (0.26891)	3.28e-06
116	rs76752806	7	104174753	LHFPL3	intron variant	A	C	0.99946	0.97525	Imputed	0.01459	1.27099 (0.26891)	3.28e-06
117	7:104197665:G:A	7	104197665	NA	NA	G	A	0.99931	0.95431	Imputed	0.01459	1.27099 (0.26891)	3.28e-06
118	rs571826932	7	104201142	LHFPL3	intron variant	G	C	0.99943	0.96252	Imputed	0.01459	1.27099 (0.26891)	3.28e-06
119	rs539174333	7	104201145	LHFPL3	intron variant	T	C	0.99949	0.96625	Imputed	0.01459	1.27099 (0.26891)	3.28e-06
120	rs160121	5	120722596	NA	NA	G	A	0.99734	0.99273	Genotyped	0.39522	0.30651 (0.06488)	3.32e-06
121	rs160120	5	120722740	NA	NA	A	G	0.99518	0.98639	Genotyped	0.41114	0.30135 (0.0639)	3.45e-06
122	rs59863294	8	69883329	LINC01592	intron variant	G	C	0.98954	0.93454	Imputed	0.13528	0.4352 (0.09232)	3.48e-06
123	rs795176	5	120731319	NA	NA	T	C	0.99193	0.97303	Imputed	0.39257	0.30638 (0.06502)	3.51e-06
124	19:52046343:C:T	19	52046343	NA	NA	C	T	0.9877	0.8891	Imputed	0.08488	0.55594 (0.11803)	3.54e-06
125	rs116576354	4	170654842	HPF1	intron variant	T	C	0.98558	0.91687	Imputed	0.1366	-0.46194 (0.09809)	3.55e-06
126	2:158581126:C:CTAAA	2	158581126	NA	NA	C	CTAAA	0.98614	0.92931	Imputed	0.20159	0.37337 (0.07939)	3.66e-06
127	rs114064508	4	1385525	NA	NA	C	T	0.9947	0.90647	Imputed	0.04775	0.68251 (0.14512)	3.66e-06
128	rs117646550	18	40332723	RIT2	intron variant	G	A	0.99646	0.88967	Imputed	0.01857	1.13475 (0.24138)	3.69e-06
129	rs116272523	18	40332785	RIT2	intron variant	A	T	0.99646	0.88967	Imputed	0.01857	1.13475 (0.24138)	3.69e-06
130	rs12460000	19	52042223	NA	NA	T	G	0.99443	0.92235	Imputed	0.06366	0.62018 (0.13216)	3.84e-06
131	rs7568045	2	110423264	NA	NA	C	T	0.97806	0.59545	Imputed	0.02918	0.92005 (0.19652)	4.04e-06
132	rs181596173	18	10600672	LOC105371990	intron variant	G	A	0.99808	0.83742	Imputed	0.01061	1.47378 (0.31484)	4.05e-06
133	rs12326690	18	40609826	RIT2	intron variant	G	T	0.99872	0.95089	Imputed	0.02387	1.01016 (0.21607)	4.16e-06
134	18:40617598:AT:A	18	40617598	NA	NA	AT	A	0.99866	0.94838	Imputed	0.02387	1.01016 (0.21607)	4.16e-06
135	rs116373576	18	40628773	RIT2	intron variant	A	G	0.99867	0.95494	Imputed	0.02387	1.01016 (0.21607)	4.16e-06
136	5:114509206:CAT:C	5	114509206	NA	NA	CAT	C	0.99671	0.95801	Imputed	0.0756	0.59926 (0.12821)	4.18e-06
137	rs118099612	9	105579235	NA	NA	A	G	0.99829	0.8781	Imputed	0.00796	1.70712 (0.36531)	4.2e-06
138	rs72659697	8	72991099	TRPA1	intron variant, genic upstream transcript variant	T	C	0.99898	0.92817	Imputed	0.01326	1.11535 (0.23872)	4.22e-06
139	rs72661695	8	73088056	NA	NA	C	A	0.99899	0.92582	Imputed	0.01326	1.11535 (0.23872)	4.22e-06
140	rs66861153	10	113680606	LOC105378486	intron variant	C	G	0.99612	0.98799	Imputed	0.47878	-0.32222 (0.06897)	4.22e-06
141	rs67658149	8	143983484	NA	NA	G	A	0.99854	0.99147	Imputed	0.18037	0.39674 (0.08504)	4.35e-06
142	rs67119770	8	143983879	NA	NA	A	C	0.99854	0.99147	Imputed	0.18037	0.39674 (0.08504)	4.35e-06
143	rs114461094	15	35255575	AQR	intron variant	T	C	0.99787	0.93372	Imputed	0.01724	1.08635 (0.23306)	4.44e-06
144	rs77096331	4	77646515	SHROOM3	intron variant	C	G	0.99937	0.98039	Imputed	0.02785	-0.93004 (0.19989)	4.61e-06
145	rs190906648	4	77647233	SHROOM3	intron variant	C	T	0.99937	0.98039	Imputed	0.02785	-0.93004 (0.19989)	4.61e-06
146	4:77651176:C:CT	4	77651176	NA	NA	C	CT	0.99924	0.97451	Imputed	0.02785	-0.93004 (0.19989)	4.61e-06
147	rs116427439	4	77654049	SHROOM3	intron variant	T	C	0.99922	0.97522	Imputed	0.02785	-0.93004 (0.19989)	4.61e-06
148	rs113884246	1	16371809	CLCNKB	intron variant, genic upstream transcript variant	C	G	0.99594	0.78844	Imputed	0.01061	1.47857 (0.31781)	4.62e-06
149	rs529841096	7	104811596	SRPK2	intron variant	T	C	0.99563	0.75039	Imputed	0.01326	1.30775 (0.28128)	4.68e-06
150	rs140144300	4	1007497	FGFRL1	intron variant	C	G	0.99532	0.87301	Imputed	0.03448	0.82885 (0.17837)	4.74e-06
151	rs1364875	4	124573026	LINC01091	intron variant, genic upstream transcript variant	C	T	0.98592	0.94346	Imputed	0.24138	-0.35494 (0.07648)	4.87e-06
152	rs114375306	4	169636525	PALLD	genic downstream transcript variant, genic upstream transcript variant, intron variant	C	T	0.99231	0.7195	Imputed	0.01724	1.17715 (0.25378)	4.92e-06
153	rs62113288	19	52043069	NA	NA	C	T	0.99287	0.93539	Imputed	0.09284	0.51923 (0.11231)	5.27e-06
154	rs4801875	19	52043612	NA	NA	G	T	0.99287	0.93539	Imputed	0.09284	0.51923 (0.11231)	5.27e-06
155	rs62113289	19	52045119	NA	NA	T	C	0.99223	0.93012	Imputed	0.09284	0.51923 (0.11231)	5.27e-06
156	rs1724817	2	150546712	MMADHC-DT	intron variant	A	G	0.99164	0.96893	Imputed	0.31167	-0.33043 (0.07149)	5.31e-06
157	9:92124651:CT:C	9	92124651	NA	NA	CT	C	0.99714	0.94316	Imputed	0.03846	0.75829 (0.16431)	5.48e-06
158	rs7197349	16	78687219	WWOX	genic downstream transcript variant, intron variant	A	G	0.99949	0.99178	Genotyped	0.0504	0.68539 (0.14862)	5.56e-06
159	rs150969961	6	23966639	NA	NA	A	G	0.99731	0.8438	Imputed	0.01326	1.30791 (0.28362)	5.56e-06
160	rs148994575	8	22942032	LOC254896,LOC107986929	non-coding transcript variant, intron variant	C	T	0.99805	0.94774	Imputed	0.0252	0.91369 (0.19815)	5.57e-06
161	rs848226	2	150556774	MMADHC-DT	intron variant	C	T	0.98792	0.96144	Imputed	0.35676	-0.31796 (0.06898)	5.61e-06
162	rs2123535	2	19955245	NA	NA	T	C	0.99859	0.99599	Genotyped	0.3939	-0.30487 (0.06619)	5.7e-06
163	rs58128387	8	143975010	NA	NA	G	A	0.99817	0.99028	Imputed	0.187	0.38337 (0.08327)	5.76e-06
164	rs7639432	3	164427282	NA	NA	T	C	0.99539	0.9842	Imputed	0.46287	-0.28306 (0.0615)	5.8e-06
165	20:39108364:ACTTAT:A	20	39108364	NA	NA	ACTTAT	A	0.99709	0.98975	Imputed	0.46552	-0.30378 (0.06603)	5.84e-06
166	rs6016364	20	39108334	NA	NA	C	T	0.99537	0.98409	Imputed	0.45889	-0.3009 (0.06541)	5.86e-06
167	rs115159752	7	105399036	ATXN7L1	intron variant, genic upstream transcript variant, 3 prime UTR variant, genic downstream transcript variant	C	T	0.99376	0.88833	Imputed	0.04111	0.73261 (0.15928)	5.88e-06
168	rs111503462	5	114508412	TRIM36	intron variant, genic downstream transcript variant, genic upstream transcript variant	G	A	0.99451	0.93741	Imputed	0.08488	0.55533 (0.12084)	5.98e-06
169	rs115489116	8	85056869	NA	NA	G	A	0.99825	0.97882	Genotyped	0.06233	-0.6328 (0.13772)	6.01e-06
170	rs115380018	19	16907998	NWD1	intron variant	A	C	0.99518	0.82172	Imputed	0.0252	0.95223 (0.20766)	6.26e-06
171	rs11843443	13	27583941	NA	NA	C	T	0.98343	0.94354	Imputed	0.31963	-0.31231 (0.06812)	6.28e-06
172	8:143977132:G:GT	8	143977132	NA	NA	G	GT	0.99845	0.99148	Imputed	0.19363	0.37617 (0.08208)	6.33e-06
173	rs11802154	1	15719953	FHAD1,LOC101927441	intron variant, genic downstream transcript variant	G	A	0.99618	0.93498	Imputed	0.04244	0.74858 (0.16338)	6.37e-06
174	rs59522100	8	143939709	NA	NA	A	G	0.9963	0.98247	Imputed	0.21353	0.36016 (0.07868)	6.49e-06
175	rs4492795	8	143940454	NA	NA	T	A	0.99556	0.97885	Imputed	0.21353	0.36016 (0.07868)	6.49e-06
176	rs11718833	3	2806287	CNTN4	genic upstream transcript variant, intron variant	A	C	0.99823	0.98181	Genotyped	0.09019	0.48457 (0.10588)	6.51e-06
177	rs1914128	10	113244342	NA	NA	G	T	0.99996	0.99959	Imputed	0.13263	0.44878 (0.09814)	6.62e-06
178	rs1914127	10	113244384	NA	NA	T	G	0.99996	0.99959	Imputed	0.13263	0.44878 (0.09814)	6.62e-06
179	rs1914126	10	113244700	NA	NA	T	C	0.99996	0.99959	Imputed	0.13263	0.44878 (0.09814)	6.62e-06
180	rs57106455	10	113245347	NA	NA	A	G	0.99996	0.99959	Imputed	0.13263	0.44878 (0.09814)	6.62e-06
181	rs1914125	10	113245605	NA	NA	G	T	0.99993	0.99935	Imputed	0.13263	0.44878 (0.09814)	6.62e-06
182	rs1914124	10	113245754	NA	NA	G	A	0.99991	0.99921	Imputed	0.13263	0.44878 (0.09814)	6.62e-06
183	rs59462774	10	113246358	NA	NA	C	T	0.99996	0.99959	Imputed	0.13263	0.44878 (0.09814)	6.62e-06
184	rs56834374	10	113246710	NA	NA	T	C	1	0.99999	Genotyped	0.13263	0.44878 (0.09814)	6.62e-06
185	rs73357215	10	113247093	NA	NA	T	G	0.99992	0.99931	Imputed	0.13263	0.44878 (0.09814)	6.62e-06
186	rs59498250	10	113249575	NA	NA	A	G	0.99976	0.9979	Imputed	0.13263	0.44878 (0.09814)	6.62e-06
187	rs7094811	10	113250840	NA	NA	C	T	0.99976	0.9979	Imputed	0.13263	0.44878 (0.09814)	6.62e-06
188	rs4568936	10	113251288	NA	NA	G	A	0.99976	0.9979	Imputed	0.13263	0.44878 (0.09814)	6.62e-06
189	rs1914119	10	113251966	NA	NA	G	A	0.99922	0.99431	Imputed	0.13263	0.44878 (0.09814)	6.62e-06
190	rs58284181	10	113252271	NA	NA	G	C	0.99922	0.99431	Imputed	0.13263	0.44878 (0.09814)	6.62e-06
191	rs4532957	10	113253378	NA	NA	T	G	0.99922	0.99431	Imputed	0.13263	0.44878 (0.09814)	6.62e-06
192	rs73357225	10	113253934	NA	NA	C	T	0.99922	0.99431	Imputed	0.13263	0.44878 (0.09814)	6.62e-06
193	rs73357230	10	113254395	NA	NA	G	A	0.99922	0.99431	Imputed	0.13263	0.44878 (0.09814)	6.62e-06
194	rs4085477	10	113254882	NA	NA	C	A	0.99922	0.99431	Imputed	0.13263	0.44878 (0.09814)	6.62e-06
195	rs2222119	10	113255584	NA	NA	G	T	0.99922	0.99431	Imputed	0.13263	0.44878 (0.09814)	6.62e-06
196	rs73357231	10	113255625	NA	NA	G	A	0.99849	0.98917	Imputed	0.13263	0.44878 (0.09814)	6.62e-06
197	rs73357233	10	113256817	NA	NA	C	T	0.99922	0.99431	Imputed	0.13263	0.44878 (0.09814)	6.62e-06
198	10:113256896:TTGGAAGATAG:T	10	113256896	NA	NA	TTGGAAGATAG	T	0.99922	0.99431	Imputed	0.13263	0.44878 (0.09814)	6.62e-06
199	rs10127721	1	111363004	NA	NA	G	T	0.99802	0.99359	Genotyped	0.47613	0.28343 (0.06199)	6.65e-06
200	rs371698898	7	105114109	PUS7	intron variant	G	A	0.99745	0.84371	Imputed	0.01326	1.28951 (0.28205)	6.66e-06
201	4:152117075:T:TA	4	152117075	NA	NA	T	TA	0.98157	0.50198	Imputed	0.01326	1.30076 (0.28454)	6.67e-06
202	rs6016365	20	39108504	NA	NA	C	T	0.99538	0.98442	Imputed	0.43501	-0.30145 (0.06596)	6.7e-06
203	7:83598672:C:CA	7	83598672	NA	NA	C	CA	0.98361	0.95202	Imputed	0.46684	-0.30335 (0.06639)	6.75e-06
204	rs112922476	8	116363087	NA	NA	A	G	0.99954	0.98401	Genotyped	0.02387	0.96193 (0.21077)	6.9e-06
205	rs12719664	7	154998349	NA	NA	C	T	0.99098	0.9684	Imputed	0.37931	0.30408 (0.0667)	7.05e-06
206	rs848222	2	150550496	MMADHC-DT	intron variant	G	T	0.9914	0.96965	Imputed	0.35942	-0.31543 (0.06923)	7.14e-06
207	rs79861929	13	107748956	NA	NA	T	C	0.99292	0.78734	Imputed	0.01857	1.10055 (0.24168)	7.22e-06
208	rs78276401	13	107754059	NA	NA	T	C	0.99404	0.80552	Imputed	0.01857	1.10055 (0.24168)	7.22e-06
209	3:40452799:A:AAAAAAAG	3	40452799	NA	NA	A	AAAAAAAG	0.99741	0.98883	Imputed	0.29576	0.3092 (0.06797)	7.39e-06
210	rs9332450	3	40458041	ENTPD3,ENTPD3-AS1	intron variant	T	C	1	0.99999	Genotyped	0.29576	0.3092 (0.06797)	7.39e-06
211	rs13324109	3	40460767	ENTPD3,ENTPD3-AS1	intron variant, 3 prime UTR variant	T	C	0.99901	0.9954	Imputed	0.29576	0.3092 (0.06797)	7.39e-06
212	5:161861148:TA:T	5	161861148	NA	NA	TA	T	0.99912	0.94635	Imputed	0.01194	1.3523 (0.29742)	7.45e-06
213	rs143090468	5	161861457	NA	NA	T	C	0.99914	0.94714	Imputed	0.01194	1.3523 (0.29742)	7.45e-06
214	rs192478961	5	161863040	NA	NA	A	G	0.99893	0.93667	Imputed	0.01194	1.3523 (0.29742)	7.45e-06
215	rs557537367	5	161863949	NA	NA	C	T	0.99893	0.93667	Imputed	0.01194	1.3523 (0.29742)	7.45e-06
216	rs189449485	5	161863987	NA	NA	G	C	0.99893	0.93667	Imputed	0.01194	1.3523 (0.29742)	7.45e-06
217	rs143255984	5	161870466	NA	NA	A	C	0.99675	0.8527	Imputed	0.01194	1.3523 (0.29742)	7.45e-06
218	rs139119960	5	161870588	NA	NA	T	G	0.99675	0.8527	Imputed	0.01194	1.3523 (0.29742)	7.45e-06
219	rs143079861	5	161870625	NA	NA	G	A	0.99675	0.8527	Imputed	0.01194	1.3523 (0.29742)	7.45e-06
220	5:161870751:TA:T	5	161870751	NA	NA	TA	T	0.99675	0.8527	Imputed	0.01194	1.3523 (0.29742)	7.45e-06
221	rs538283410	5	161870753	NA	NA	A	G	0.99675	0.8527	Imputed	0.01194	1.3523 (0.29742)	7.45e-06
222	5:161870945:TA:T	5	161870945	NA	NA	TA	T	0.99675	0.8527	Imputed	0.01194	1.3523 (0.29742)	7.45e-06
223	rs150587842	5	161871111	NA	NA	A	C	0.99675	0.8527	Imputed	0.01194	1.3523 (0.29742)	7.45e-06
224	rs149661992	5	161871323	NA	NA	T	C	0.99675	0.8527	Imputed	0.01194	1.3523 (0.29742)	7.45e-06
225	rs144456225	5	161871355	NA	NA	C	G	0.99675	0.8527	Imputed	0.01194	1.3523 (0.29742)	7.45e-06
226	rs182024905	5	161871779	NA	NA	G	C	0.99675	0.8527	Imputed	0.01194	1.3523 (0.29742)	7.45e-06
227	rs144022525	5	161871845	NA	NA	C	A	0.99675	0.8527	Imputed	0.01194	1.3523 (0.29742)	7.45e-06
228	rs141113436	5	161873207	NA	NA	C	T	0.99661	0.84734	Imputed	0.01194	1.3523 (0.29742)	7.45e-06
229	rs193194297	5	161873332	NA	NA	C	G	0.99661	0.84734	Imputed	0.01194	1.3523 (0.29742)	7.45e-06
230	rs147050071	5	161874088	NA	NA	C	G	0.99647	0.84006	Imputed	0.01194	1.3523 (0.29742)	7.45e-06
231	rs148266688	5	161875290	NA	NA	T	C	0.99645	0.83528	Imputed	0.01194	1.3523 (0.29742)	7.45e-06
232	rs141316651	5	161875386	NA	NA	T	C	0.99645	0.83528	Imputed	0.01194	1.3523 (0.29742)	7.45e-06
233	rs182963123	5	161875780	NA	NA	G	A	0.99645	0.83528	Imputed	0.01194	1.3523 (0.29742)	7.45e-06
234	rs186746697	5	161875830	NA	NA	C	T	0.99645	0.83528	Imputed	0.01194	1.3523 (0.29742)	7.45e-06
235	rs150030365	5	161876211	NA	NA	T	G	0.99645	0.83528	Imputed	0.01194	1.3523 (0.29742)	7.45e-06
236	rs1546785	2	141698709	LRP1B	intron variant, genic upstream transcript variant	C	T	0.99951	0.99763	Genotyped	0.22944	-0.34914 (0.0768)	7.47e-06
237	rs12708000	8	61043183	NA	NA	G	A	0.99456	0.74427	Imputed	0.01592	1.22294 (0.26923)	7.6e-06
238	rs3764549	19	52048949	NA	NA	A	G	0.9861	0.90527	Imputed	0.14058	0.41862 (0.09224)	7.73e-06
239	rs7987560	13	80636006	NA	NA	C	T	0.95576	0.75141	Imputed	0.1366	0.44035 (0.09705)	7.77e-06
240	rs114264962	10	125943392	NA	NA	C	T	0.99948	0.98286	Imputed	0.02918	0.87902 (0.19377)	7.81e-06
241	rs138275067	18	40711227	NA	NA	C	T	0.99432	0.81518	Imputed	0.01857	1.10579 (0.24378)	7.82e-06
242	rs148244487	13	67221240	PCDH9	intron variant, genic downstream transcript variant	C	T	0.9919	0.84454	Imputed	0.03581	0.7716 (0.17015)	7.87e-06
243	8:72861074:GA:G	8	72861074	NA	NA	GA	G	0.98908	0.76982	Imputed	0.03979	0.72475 (0.15987)	7.92e-06
244	rs11099773	4	151578579	LRBA	intron variant, genic upstream transcript variant	G	T	0.99868	0.99637	Genotyped	0.43501	0.31261 (0.06897)	7.94e-06
245	rs66814031	8	143966582	NA	NA	G	A	0.99945	0.99666	Imputed	0.19496	0.36847 (0.08134)	8.04e-06
246	rs151103402	4	169195015	DDX60	intron variant	G	A	0.99821	0.8914	Imputed	0.00796	1.65171 (0.36469)	8.07e-06
247	3:58421338:C:G	3	58421338	NA	NA	C	G	0.99963	0.98673	Imputed	0.02653	0.87302 (0.19288)	8.17e-06
248	rs138657413	18	40487000	RIT2	intron variant	C	T	0.99753	0.91405	Imputed	0.01989	1.06789 (0.23593)	8.17e-06
249	rs139160930	5	40836595	RPL37	upstream transcript variant, 2KB upstream variant	C	T	0.99139	0.77489	Imputed	0.02653	0.91892 (0.20312)	8.25e-06
250	rs114156722	16	63873660	NA	NA	A	G	0.9999	0.99525	Imputed	0.02122	1.02222 (0.22604)	8.32e-06
251	rs12169305	22	50649653	SELENOO,LOC105373095	non-coding transcript variant, intron variant	G	A	0.99027	0.90129	Imputed	0.08488	0.53696 (0.11874)	8.32e-06
252	rs111897121	22	50652201	SELENOO	intron variant	C	T	0.99024	0.90248	Imputed	0.08488	0.53696 (0.11874)	8.32e-06
253	rs114651279	8	85110947	RALYL	intron variant, genic upstream transcript variant	C	T	0.98655	0.86322	Imputed	0.06764	-0.59501 (0.13163)	8.39e-06
254	rs62441185	6	150630406	NA	NA	C	T	0.97222	0.92096	Imputed	0.42838	0.30201 (0.06688)	8.56e-06
255	rs7209708	17	32036754	ASIC2	intron variant, genic upstream transcript variant	T	C	0.9928	0.96928	Imputed	0.20159	-0.33471 (0.07416)	8.64e-06
256	rs4742523	9	8581435	PTPRD	intron variant	T	A	0.99499	0.67512	Imputed	0.01459	1.21659 (0.26956)	8.66e-06
257	rs6773917	3	40469254	ENTPD3,ENTPD3-AS1	genic downstream transcript variant, intron variant, 3 prime UTR variant	G	T	0.99999	0.99998	Genotyped	0.30769	0.30707 (0.06806)	8.71e-06
258	rs11697819	20	5168735	CDS2	intron variant	A	G	0.99799	0.97359	Imputed	0.06101	0.60399 (0.13388)	8.73e-06
259	rs554377416	4	104263764	NA	NA	G	A	0.99465	0.61756	Imputed	0.01061	1.44455 (0.32041)	8.85e-06
260	rs149629855	4	104265514	NA	NA	C	G	0.99465	0.61756	Imputed	0.01061	1.44455 (0.32041)	8.85e-06
261	rs369810335	14	31466322	STRN3	intron variant	G	A	0.99594	0.71441	Imputed	0.01061	1.42107 (0.31537)	8.94e-06
262	rs192193890	8	81571089	ZNF704	intron variant	G	A	0.99443	0.65375	Imputed	0.01194	-1.34184 (0.2978)	8.95e-06
263	rs182530268	8	81571787	ZNF704	intron variant	C	T	0.99443	0.65375	Imputed	0.01194	-1.34184 (0.2978)	8.95e-06
264	rs141705712	8	81576752	ZNF704	intron variant	C	T	0.99415	0.63779	Imputed	0.01194	-1.34184 (0.2978)	8.95e-06
265	rs180815039	8	81583298	ZNF704	intron variant	T	G	0.99443	0.65399	Imputed	0.01194	-1.34184 (0.2978)	8.95e-06
266	rs182115934	8	81584061	ZNF704	intron variant	C	T	0.99443	0.65399	Imputed	0.01194	-1.34184 (0.2978)	8.95e-06
267	rs6675175	1	237129217	LOC107985368	intron variant, genic upstream transcript variant	T	C	0.99604	0.9693	Genotyped	0.10743	-0.46424 (0.10305)	8.99e-06
268	rs142774626	6	12542023	NA	NA	A	G	0.99873	0.93149	Imputed	0.01194	1.21051 (0.26879)	9.04e-06
269	rs147028512	6	12561385	NA	NA	C	T	0.99872	0.92237	Imputed	0.01194	1.21051 (0.26879)	9.04e-06
270	rs187149952	6	12562181	NA	NA	A	G	0.99872	0.92237	Imputed	0.01194	1.21051 (0.26879)	9.04e-06
271	rs13254918	8	61050291	LOC105375863	non-coding transcript variant	G	A	0.99581	0.77398	Imputed	0.01459	1.26777 (0.28168)	9.15e-06
272	rs73359317	10	113288509	NA	NA	C	T	0.99813	0.98678	Imputed	0.126	0.45457 (0.10102)	9.19e-06
273	rs111713670	7	157993049	PTPRN2	intron variant	T	C	0.98892	0.70176	Imputed	0.02785	0.88672 (0.19712)	9.25e-06
274	rs4918693	10	113669223	LOC105378486	intron variant	T	C	0.99999	0.99996	Genotyped	0.49602	-0.28999 (0.0645)	9.35e-06
275	rs1974738	10	113669789	LOC105378486	intron variant	C	T	0.9984	0.99379	Imputed	0.49602	-0.28999 (0.0645)	9.35e-06
276	rs1974739	10	113669813	LOC105378486	intron variant	G	T	0.99842	0.99385	Imputed	0.49602	-0.28999 (0.0645)	9.35e-06
277	rs7088722	10	113671963	LOC105378486	intron variant	C	A	0.99863	0.99464	Imputed	0.49602	-0.28999 (0.0645)	9.35e-06
278	rs7088737	10	113672010	LOC105378486	intron variant	C	T	0.99993	0.99974	Genotyped	0.49602	-0.28999 (0.0645)	9.35e-06
279	rs151315702	5	161833942	NA	NA	C	G	0.99845	0.92466	Imputed	0.01061	1.41263 (0.31442)	9.48e-06
280	rs575945691	21	39958158	ERG	intron variant, genic upstream transcript variant, upstream transcript variant	T	C	0.99647	0.91984	Imputed	0.03979	0.72578 (0.16164)	9.59e-06
281	rs185507977	11	70289957	NA	NA	G	A	0.99255	0.78151	Imputed	0.0252	0.89977 (0.2005)	9.7e-06
282	rs11837984	12	124830716	NCOR2	intron variant	C	T	0.99867	0.94935	Imputed	0.01326	1.26571 (0.28209)	9.74e-06
283	rs10025414	4	151570686	LRBA	genic upstream transcript variant, intron variant	A	C	0.99694	0.98882	Imputed	0.43369	0.30882 (0.06885)	9.81e-06
284	rs9995612	4	151573360	LRBA	genic upstream transcript variant, intron variant	G	A	0.99709	0.98931	Imputed	0.43369	0.30882 (0.06885)	9.81e-06
285	rs111989315	10	125928072	NA	NA	G	A	0.98078	0.88631	Imputed	0.13395	0.40065 (0.08933)	9.81e-06
aHuman assembly GRCh37 (hg19).
bThe primary locus gene and functional consequence (SNP location on gene) were taken from dbSNP (https://www.ncbi.nlm.nih.gov/snp/?term={snp of interest}), where links to the full gene names can also be obtained.
cCoefficient of the alternative allele relative to the reference allele.
Abbreviations: UTR = untranslated region; AvgCall = average genotype call rate; Chr = chromosome; MAF = minor allele frequency; NA = not applicable; rsID = reference SNP cluster ID; SE = standard error.

[truncated: 14 more sheets: 11, 12, 13, 14, 15, 16, 17, 18, 19, 20, 21, 22, 23, 24]
